# Supplementary material for: Transcriptome fine-mapping in Fusobacterium nucleatum reveals FoxJ, a new σE-dependent small RNA with unusual mRNA activation activity
Source: mBio. 2024 Mar 4;15(4):e03536-23. doi: 10.1128/mbio.03536-23 (PMC11005410; doi:10.1128/mbio.03536-23)
Supplement: Supplemental Table — Table S1A-E. [file mbio.03536-23-s0002.xlsx]

## Sheet: Table S1A
Supplementary table S1A: Overview of identified TSSs for F. nucleatum.
type	start	stop	strand	id	associated gene	TSS type
TSS	924	924	-	tss_0001	C4N14_00010	Primary
TSS	2180	2180	-	tss_0002	C4N14_00015	Primary
TSS	2308	2308	-	tss_0003	C4N14_00015	Secondary
TSS	2398	2398	+	tss_0004	C4N14_00020	Primary
TSS	3678	3678	+	tss_0005	C4N14_00025	Primary
TSS	10149	10149	-	tss_0006	C4N14_00050	Primary
TSS	10284	10284	+	tss_0007	C4N14_00055	Primary
TSS	23030	23030	-	tss_0008	C4N14_00100	Primary
TSS	48971	48971	-	tss_0009	C4N14_00180	Primary
TSS	51522	51522	+	tss_0010	ncRNA1,C4N14_00135	Primary, Antisense
TSS	55449	55449	-	tss_0011	C4N14_00215	Primary
TSS	57949	57949	-	tss_0012	C4N14_00225	Primary
TSS	58074	58074	+	tss_0013	C4N14_00230	Primary
TSS	67269	67269	-	tss_0014	C4N14_00265	Primary
TSS	68929	68929	-	tss_0015	C4N14_00270	Primary
TSS	69086	69086	+	tss_0016	C4N14_00275	Primary
TSS	74183	74183	-	tss_0017	C4N14_00300	Primary
TSS	81646	81646	+	tss_0018	C4N14_00305	Primary
TSS	83116	83116	-	tss_0019	C4N14_00310	Primary
TSS	86188	86188	-	tss_0020	C4N14_00325	Primary
TSS	86302	86302	+	tss_0021	C4N14_00330	Primary
TSS	89434	89434	-	tss_0022	C4N14_00340	Primary
TSS	89510	89510	+	tss_0023	C4N14_00340	Antisense
TSS	92493	92493	-	tss_0024	C4N14_00355	Primary
TSS	92581	92581	+	tss_0025	C4N14_00360	Primary
TSS	96589	96589	-	tss_0026	C4N14_00375	Internal
TSS	97017	97017	-	tss_0027	C4N14_00380	Primary
TSS	97169	97169	-	tss_0028	C4N14_00380	Primary
TSS	97253	97253	-	tss_0029	C4N14_00380	Secondary
TSS	98084	98084	-	tss_0030	C4N14_00435	Primary
TSS	102439	102439	-	tss_0031	C4N14_00460,C4N14_00465	Primary,Internal
TSS	103114	103114	-	tss_0032	C4N14_00465,C4N14_00470	Primary,Internal
TSS	105418	105418	-	tss_0033	C4N14_00470	Primary
TSS	110605	110605	-	tss_0034	C4N14_00495	Primary
TSS	111591	111591	-	tss_0035	FunR2	Primary
TSS	111770	111770	+	tss_0036	C4N14_00505	Primary
TSS	119141	119141	-	tss_0037	C4N14_00540	Primary
TSS	122821	122821	-	tss_0038	C4N14_00565	Primary
TSS	127758	127758	-	tss_0039	C4N14_00590	Internal
TSS	131538	131538	-	tss_0040	C4N14_00605	Primary
TSS	131843	131843	+	tss_0041	C4N14_05410	Antisense
TSS	137235	137235	+	tss_0042	C4N14_00635	Primary
TSS	137456	137456	-	tss_0043	C4N14_00630,C4N14_00635	Primary,Antisense
TSS	137854	137854	+	tss_0044	fscp1	Primary
TSS	139840	139840	-	tss_0045	C4N14_00655	Primary
TSS	139920	139920	+	tss_0046	C4N14_00660	Primary
TSS	153909	153909	-	tss_0047	C4N14_00785	Primary
TSS	154036	154036	+	tss_0048	C4N14_00790	Primary
TSS	163011	163011	+	tss_0049	C4N14_00830,C4N14_00825	Primary,Antisense
TSS	166411	166411	-	tss_0050	C4N14_00845	Primary
TSS	168185	168185	-	tss_0051	C4N14_00850	Primary
TSS	171125	171125	-	tss_0052	C4N14_00860	Primary
TSS	174391	174391	+	tss_0053	C4N14_00875	Primary
TSS	179953	179953	-	tss_0054	C4N14_00900	Primary
TSS	179963	179963	+	tss_0055	C4N14_00905	Antisense
TSS	211624	211624	-	tss_0056	C4N14_01040	Primary
TSS	211677	211677	-	tss_0057	C4N14_01040	Secondary
TSS	211757	211757	+	tss_0058	C4N14_01045	Primary
TSS	215896	215896	+	tss_0059	C4N14_01060	Primary
TSS	224467	224467	-	tss_0060	C4N14_01100,C4N14_01105	Primary,Antisense
TSS	230059	230059	+	tss_0061	C4N14_01125	Internal
TSS	232096	232096	-	tss_0062	ncRNA3	Primary
TSS	238812	238812	+	tss_0063	C4N14_01165	Primary
TSS	240925	240925	+	tss_0064	C4N14_01175	Primary
TSS	241415	241415	+	tss_0065	C4N14_01175	Internal
TSS	243087	243087	+	tss_0066	C4N14_01180	Primary
TSS	244300	244300	+	tss_0067	C4N14_01180	Internal
TSS	249223	249223	-	tss_0068	C4N14_01195,C4N14_01200	Primary,Internal
TSS	254185	254185	-	tss_0069	C4N14_01215	Primary
TSS	258547	258547	-	tss_0070	C4N14_01240	Primary
TSS	260181	260181	-	tss_0071	C4N14_01250	Internal
TSS	267292	267292	-	tss_0072	C4N14_01285	Secondary
TSS	268370	268370	-	tss_0073	C4N14_01290	Primary
TSS	281646	281646	-	tss_0074	C4N14_01375	primary
TSS	283048	283048	-	tss_0075	C4N14_01385	Primary
TSS	284533	284533	-	tss_0076	C4N14_01390,C4N14_01395	Primary,Internal
TSS	286184	286184	-	tss_0077	C4N14_01395	Primary
TSS	287294	287294	-	tss_0078	C4N14_01465	Primary
TSS	287937	287937	-	tss_0079	C4N14_01470	Internal
TSS	290964	290964	-	tss_0080	C4N14_01480	Primary
TSS	291091	291091	+	tss_0081	C4N14_01485	Primary
TSS	293124	293205	-	tss_0082	C4N14_01495	Secondary
TSS	293151	293151	-	tss_0083	C4N14_01495	Primary
TSS	293227	293227	+	tss_0084	C4N14_01500	Primary
TSS	297868	297868	-	tss_0085	C4N14_01525	Primary
TSS	300189	300189	-	tss_0086	C4N14_01535	Primary
TSS	303032	303032	-	tss_0087	C4N14_01545	internal
TSS	304459	304459	-	tss_0088	new_CDS1	Primary
TSS	304478	304478	+	tss_0089	C4N14_01550	Primary
TSS	304831	304831	+	tss_0090	C4N14_01555	Primary
TSS	306433	306433	+	tss_0091	C4N14_01560	Internal
TSS	307649	307649	+	tss_0092	C4N14_01570	Primary
TSS	309905	309905	-	tss_0093	C4N14_01575	Primary
TSS	310198	310198	+	tss_0094	C4N14_01580	Primary
TSS	321118	321118	-	tss_0095	C4N14_01635	Primary
TSS	321871	321871	-	tss_0096	C4N14_01640	Primary
TSS	336074	336074	-	tss_0097	C4N14_01670	Primary
TSS	336164	336164	+	tss_0098	C4N14_01675	Primary
TSS	337098	337098	+	tss_0099	C4N14_1680	Primary
TSS	338788	338788	-	tss_0100	C4N14_01695	Primary
TSS	338970	338970	+	tss_0101	C4N14_01700	Primary
TSS	345727	345727	-	tss_0102	C4N14_01735	Primary
TSS	346211	346211	+	tss_0103	C4N14_01745	Primary
TSS	351023	351023	-	tss_0104	C4N14_01760	Primary
TSS	351563	351563	-	tss_0105	C4N14_01765	Primary
TSS	356545	356545	-	tss_0106	C4N14_01790	Primary
TSS	356729	356729	+	tss_0107	C4N14_01795	Primary
TSS	358001	358001	-	tss_0108	C4N14_01800	Primary
TSS	362858	362858	-	tss_0109	C4N14_01820	Primary
TSS	363164	363164	-	tss_0110	C4N14_01825	Internal
TSS	364871	364871	-	tss_0111	C4N14_01825	Primary
TSS	367033	367033	-	tss_0112	C4N14_01830	Primary
TSS	381654	381654	-	tss_0113	C4N14_01900	Primary
TSS	382180	382180	-	tss_0114	C4N14_01905	Primary
TSS	382722	382722	-	tss_0115	C4N14_01910	Primary
TSS	393805	393805	-	tss_0116	C4N14_01945,C4N14_01950	Primary,Antisense
TSS	393869	393869	+	tss_0117	C4N14_01950	Primary
TSS	396192	396192	-	tss_0118	C4N14_01955	Primary
TSS	404297	404297	+	tss_0119	C4N14_01975,C4N14_01970	Primary,Antisense
TSS	407216	407216	-	tss_0120	C4N14_01990	Primary
TSS	407994	407994	+	tss_0121	C4N14_02000	Primary
TSS	410346	410346	-	tss_0122	C4N14_02020	Internal
TSS	411582	411582	-	tss_0123	C4N14_02020	primary
TSS	413007	413007	-	tss_0124	C4N14_02025	Primary
TSS	415021	415021	-	tss_0125	C4N14_02035	Primary
TSS	415137	415137	+	tss_0126	C4N14_02040	Secondary
TSS	415148	415148	+	tss_0127	C4N14_02040	Primary
TSS	419307	419307	-	tss_0128	C4N14_02055	Primary
TSS	422045	422045	-	tss_0129	C4N14_02070	Primary
TSS	423848	423848	-	tss_0130	C4N14_02075	Primary
TSS	425005	425005	-	tss_0131	C4N14_02080	Internal
TSS	425759	425759	-	tss_0132	C4N14_02080	Primary
TSS	426500	426500	+	tss_0133	C4N14_02090,C4N14_02085	Primary,Antisense
TSS	427877	427877	-	tss_0134	C4N14_02095	Secondary
TSS	428038	428038	-	tss_0135	C4N14_02095	Secondary
TSS	428087	428087	-	tss_0136	C4N14_02095	Primary
TSS	428210	428210	-	tss_0137	FunR12	primary
TSS	438140	438140	-	tss_0138	ncRNA4	Primary
TSS	439093	439093	-	tss_0139	C4N14_02160	Primary
TSS	439182	439182	+	tss_0140	C4N14_02165	Primary
TSS	439662	439662	+	tss_0141	C4N14_02170	Primary
TSS	444085	444085	+	tss_0142	C4N14_02185	Primary
TSS	447399	447399	+	tss_0143	C4N14_02200	Primary
TSS	449080	449080	+	tss_0144	C4N14_02205	Primary
TSS	457528	457528	-	tss_0145	C4N14_02235	Internal
TSS	477911	477911	-	tss_0146	C4N14_02325	Internal
TSS	483282	483282	-	tss_0147	C4N14_02345	Primary
TSS	485294	485294	-	tss_0148	C4N14_02350	Primary
TSS	485821	485821	+	tss_0149	C4N14_02355	Primary
TSS	493734	493734	+	tss_0150	C4N14_02400,C4N14_02395	Primary,Internal
TSS	495632	495632	-	tss_0151	C4N14_02410	Primary
TSS	495709	495709	+	tss_0152	C4N14_02415	Primary
TSS	496997	496997	-	tss_0153	C4N14_02420	Primary
TSS	500000	500000	-	tss_0154	C4N14_02435,C4N14_02440	Secondary,Antisense
TSS	500068	500068	+	tss_0155	C4N14_02440	Primary
TSS	504720	504720	+	tss_0156	C4N14_02460	Primary
TSS	506410	506410	+	tss_0157	C4N14_02465	Primary
TSS	508809	508809	-	tss_0158	C4N14_02480	Primary
TSS	511541	511541	-	tss_0159	C4N14_02500	Primary
TSS	511666	511666	-	tss_0160	FunR14	Primary
TSS	511721	511721	+	tss_0161	FunR15	Primary
TSS	517092	517092	-	tss_0162	C4N14_02505	primary
TSS	517916	517916	-	tss_0163	C4N14_02510	Primary
TSS	519275	519275	-	tss_0164	C4N14_02520	Primary
TSS	519735	519735	-	tss_0165	C4N14_02525	Primary
TSS	522029	522029	-	tss_0166	C4N14_02540	Primary
TSS	523349	523349	-	tss_0167	C4N14_02545	Primary
TSS	523407	523407	+	tss_0168	C4N14_02550,C4N14_02545	Primary,Antisense
TSS	527264	527264	-	tss_0169	C4N14_02575	Primary
TSS	527353	527353	+	tss_0170	C4N14_02580	Primary
TSS	528211	528211	+	tss_0171	C4N14_02585	Primary
TSS	530064	530064	+	tss_0172	C4N14_02595,C4N14_02590	Primary,Antisense
TSS	533381	533381	+	tss_0173	C4N14_02610	Primary
TSS	535132	535132	+	tss_0174	C4N14_02625	Primary
TSS	536834	536834	+	tss_0175	C4N14_02635	Primary
TSS	538238	538238	+	tss_0176	C4N14_02640	Primary
TSS	539799	539799	+	tss_0177	C4N14_02645	Primary
TSS	541153	541153	+	tss_0178	C4N14_02660	Primary
TSS	545234	545234	+	tss_0179	C4N14_02665	Internal
TSS	553138	553138	+	tss_0180	C4N14_02700	Primary
TSS	568098	568098	-	tss_0181	ncRNA5	primary
TSS	568175	568175	+	tss_0182	C4N14_02740	Primary
TSS	572290	572290	+	tss_0183	ncRNA6,C4N14_02765	Primary,Internal
TSS	575002	575002	+	tss_0184	C4N14_02775	Internal
TSS	583128	583128	+	tss_0185	C4N14_02835,C4N14_02830	Primary,Internal
TSS	585639	585639	+	tss_0186	C4N14_02845	Primary
TSS	586152	586152	+	tss_0187	C4N14_02850	primary
TSS	587839	587839	+	tss_0188	C4N14_02855	primary
TSS	587919	587919	+	tss_0189	C4N14_02860	primary
TSS	591339	591339	+	tss_0190	C4N14_02875	Primary
TSS	607557	607557	+	tss_0191	C4N14_02940	Primary
TSS	616626	616626	-	tss_0192	C4N14_02990	Primary
TSS	616893	616893	+	tss_0193	C4N14_02995	Primary
TSS	620599	620599	-	tss_0194	C4N14_03015	Primary
TSS	620679	620679	+	tss_0195	C4N14_03020	Primary
TSS	624525	624525	-	tss_0196	C4N14_03030,C4N14_03035	Primary,Internal
TSS	630450	630450	-	tss_0197	C4N14_03070	Primary
TSS	633453	633453	-	tss_0198	C4N14_03080	Primary
TSS	633667	633667	+	tss_0199	C4N14_03085	Primary
TSS	635569	635569	-	tss_0200	C4N14_03090	Primary
TSS	635612	635612	+	tss_0201	C4N14_03095	Primary
TSS	638889	638889	-	tss_0202	C4N14_03100	Primary
TSS	639748	639748	-	tss_0203	C4N14_03105	Primary
TSS	642634	642634	-	tss_0204	C4N14_03125	Primary
TSS	645047	645047	-	tss_0205	C4N14_03130,C4N14_03135	Primary,Internal
TSS	648720	648720	-	tss_0206	C4N14_03145,C4N14_03150	Primary,Antisense
TSS	651691	651691	+	tss_0207	C4N14_03155	Primary
TSS	652211	652211	+	tss_0208	C4N14_03160	Primary
TSS	656690	656690	+	tss_0209	C4N14_03180	Primary
TSS	656884	656884	+	tss_0210	C4N14_03180	Secondary
TSS	657881	657881	-	tss_0211	C4N14_03190	Antisense
TSS	660927	660927	+	tss_0212	C4N14_03200,C4N14_03195	Primary,Antisense
TSS	660937	660937	-	tss_0213	C4N14_03195,C4N14_03200	Primary,Antisense
TSS	661188	661188	+	tss_0214	C4N14_03205	Primary
TSS	667276	667276	+	tss_0215	C4N14_03235	Primary
TSS	671131	671131	+	tss_0216	C4N14_03250	primary
TSS	671608	671608	+	tss_0217	C4N14_03275	Primary
TSS	671770	671770	+	tss_0218	C4N14_03280	Primary
TSS	672645	672645	+	tss_0219	C4N14_03290	Primary
TSS	673419	673419	+	tss_0220	C4N14_03300,C4N14_03295	Primary,Internal
TSS	674483	674483	+	tss_0221	C4N14_03310	Primary
TSS	677748	677748	+	tss_0222	C4N14_03315	Primary
TSS	679679	679679	+	tss_0223	C4N14_03325	Primary
TSS	686991	686991	-	tss_0224	C4N14_03345	Internal
TSS	687929	687929	-	tss_0225	C4N14_03345,C4N14_03350	Primary,Antisense
TSS	687963	687963	+	tss_0226	C4N14_03350	Primary
TSS	691509	691509	-	tss_0227	C4N14_03355, FunR7	Primary
TSS	691634	691634	-	tss_0228	C4N14_03355, FunR7	Secondary
TSS	691693	691693	+	tss_0229	C4N14_03360	Primary
TSS	693123	693123	+	tss_0230	C4N14_03365	Primary
TSS	698358	698358	+	tss_0231	C4N14_03400	Primary
TSS	704563	704563	+	tss_0232	C4N14_03415	Primary
TSS	708606	708606	+	tss_0233	C4N14_03430	Internal
TSS	712319	712319	+	tss_0234	C4N14_03445	Primary
TSS	715979	715979	+	tss_0235	C4N14_03460	Primary
TSS	724821	724821	+	tss_0236	C4N14_03495	primary
TSS	727703	727703	+	tss_0237	C4N14_03515	Primary
TSS	730653	730653	+	tss_0238	C4N14_03515	Internal
TSS	732255	732255	+	tss_0239	C4N14_03520	Primary
TSS	735639	735639	+	tss_0240	C4N14_03530	Internal
TSS	739253	739253	-	tss_0241	C4N14_03545	Primary
TSS	739418	739418	+	tss_0242	C4N14_03550	Primary
TSS	744498	744498	+	tss_0243	C4N14_03560	Primary
TSS	747100	747100	+	tss_0244	C4N14_03565	Primary
TSS	749611	749611	+	tss_0245	C4N14_03580	Primary
TSS	755156	755156	+	tss_0246	C4N14_03605	Primary
TSS	756000	756000	+	tss_0247	C4N14_03610	Primary
TSS	760142	760142	+	tss_0248	C4N14_03610	Internal
TSS	763378	763378	+	tss_0249	C4N14_03615	Primary
TSS	764181	764181	+	tss_0250	C4N14_03620	Primary
TSS	766972	766972	-	tss_0251	C4N14_03635	Primary
TSS	767079	767079	+	tss_0252	C4N14_03640	Primary
TSS	768519	768519	-	tss_0253	C4N14_03650	Primary
TSS	768980	768980	-	tss_0254	C4N14_03655	Primary
TSS	769353	769353	-	tss_0255	C4N14_03660	Primary
TSS	769417	769417	+	tss_0256	C4N14_03665	Primary
TSS	771654	771654	+	tss_0257	C4N14_03675	Primary
TSS	773461	773461	+	tss_0258	C4N14_03695	Primary
TSS	773880	773880	+	tss_0259	C4N14_03700	Primary
TSS	778044	778044	+	tss_0260	C4N14_03720	Primary
TSS	782176	782176	+	tss_0261	C4N14_03740	Internal
TSS	787588	787588	+	tss_0262	C4N14_03765	Primary
TSS	789484	789484	+	tss_0263	C4N14_03770	Primary
TSS	790909	790909	+	tss_0264	C4N14_03775	Primary
TSS	797076	797076	-	tss_0265	C4N14_03800	Primary
TSS	797600	797600	-	tss_0266	C4N14_03805	Primary
TSS	799084	799084	-	tss_0267	C4N14_03810,C4N14_03815	Primary,Internal
TSS	801826	801826	-	tss_0268	C4N14_03825	Internal
TSS	809696	809696	-	tss_0269	C4N14_03865	Primary
TSS	811062	811062	+	tss_0270	C4N14_03870	Antisense
TSS	812068	812068	-	tss_0271	C4N14_03875	Primary
TSS	812260	812260	+	tss_0272	C4N14_03880	Secondary
TSS	812311	812311	+	tss_0273	C4N14_03880	Primary
TSS	825414	825414	-	tss_0274	C4N14_03940	Primary
TSS	825480	825480	+	tss_0275	C4N14_03945	Primary
TSS	828944	828944	-	tss_0276	C4N14_03960	Primary
TSS	839206	839206	+	tss_0277	C4N14_04010	Internal
TSS	844219	844219	-	tss_0278	C4N14_04035	Primary
TSS	848676	848676	+	tss_0279	C4N14_04060	Primary
TSS	864872	864872	+	tss_0280	C4N14_04110,C4N14_04105	Primary, Antisense
TSS	864882	864882	-	tss_0281	C4N14_04105,C4N14_04110	Primary,Antisense
TSS	865251	865251	+	tss_0282	C4N14_04115	Primary
TSS	868307	868307	+	tss_0283	C4N14_04130	Primary
TSS	875302	875302	+	tss_0284	C4N14_04165	Internal
TSS	877266	877266	+	tss_0285	C4N14_04175	Primary
TSS	879664	879664	+	tss_0286	C4N14_04185	Primary
TSS	884455	884455	+	tss_0287	C4N14_04225	Primary
TSS	886068	886068	+	tss_0288	FunR_sigE	Primary
TSS	886258	886258	+	tss_0289	C4N14_04235	Primary
TSS	888545	888545	+	tss_0290	4.5S_RNA	Primary
TSS	889717	889717	+	tss_0291	C4N14_04255	Primary
TSS	894576	894576	-	tss_0292	C4N14_04280	Primary
TSS	897840	897840	-	tss_0293	C4N14_04295	Primary
TSS	899839	899839	-	tss_0294	C4N14_04305	Primary
TSS	899930	899930	+	tss_0295	C4N14_04310	Primary
TSS	902002	902002	+	tss_0296	C4N14_04320	Internal
TSS	905008	905008	+	tss_0297	C4N14_04335	Primary
TSS	911552	911552	+	tss_0298	C4N14_04360,C4N14_04355	Primary, Internal
TSS	912904	912904	+	tss_0299	C4N14_04370	Primary
TSS	914733	914733	+	tss_0300	C4N14_04370	Internal
TSS	926899	926899	+	tss_0301	C4N14_04435	Primary
TSS	927289	927289	+	tss_0302	C4N14_04440	Primary
TSS	928216	928216	+	tss_0303	C4N14_04450	Internal
TSS	931796	931796	-	tss_0304	C4N14_04470	Primary
TSS	932626	932626	-	tss_0305	C4N14_04475	Primary
TSS	932764	932764	+	tss_0306	C4N14_04480	Primary
TSS	936819	936819	-	tss_0307	C4N14_04495	Primary
TSS	936944	936944	+	tss_0308	C4N14_04500	Primary
TSS	938535	938535	+	tss_0309	C4N14_04505	Primary
TSS	941393	941393	+	tss_0310	ncRNA12	Primary
TSS	947955	947955	-	tss_0311	C4N14_04540	Primary
TSS	950739	950739	-	tss_0312	C4N14_04555	Primary
TSS	951810	951810	+	tss_0313	fspC3	Primary
TSS	956479	956479	+	tss_0314	C4N14_04590	Primary
TSS	959075	959075	+	tss_0315	C4N14_04600	Primary
TSS	961171	961171	+	tss_0316	C4N14_04610	Primary
TSS	969878	969878	+	tss_0317	C4N14_04640	Primary
TSS	970985	970985	+	tss_0318	C4N14_04645	Primary
TSS	975137	975137	-	tss_0319	C4N14_04660	Primary
TSS	978376	978376	-	tss_0320	C4N14_04670	Primary
TSS	978545	978545	+	tss_0321	C4N14_04675	Primary
TSS	979324	979324	+	tss_0322	C4N14_04680	Primary
TSS	979871	979871	+	tss_0323	C4N14_04685	Primary
TSS	986257	986257	+	tss_0324	C4N14_04715	Primary
TSS	990050	990050	-	tss_0325	C4N14_04730	Primary
TSS	1004260	1004260	-	tss_0326	C4N14_04795	Primary
TSS	1004532	1004532	+	tss_0327	C4N14_04800	Primary
TSS	1006653	1006653	+	tss_0328	C4N14_04810	Primary
TSS	1009359	1009359	-	tss_0329	C4N14_04820,C4N14_04825	Primary,Antisense
TSS	1009433	1009433	+	tss_0330	C4N14_04825	Primary
TSS	1013856	1013856	+	tss_0331	C4N14_04840	Primary
TSS	1027552	1027552	+	tss_0332	C4N14_04905	Primary
TSS	1031630	1031630	+	tss_0333	C4N14_04920	Primary
TSS	1036492	1036492	+	tss_0334	C4N14_04940	Primary
TSS	1037495	1037495	+	tss_0335	FoxI	primary
TSS	1039345	1039345	+	tss_0336	C4N14_04950,C4N14_04945	Primary,Antisense
TSS	1039355	1039355	-	tss_0337	C4N14_04945,C4N14_04950	Primary,Antisense
TSS	1040969	1040969	-	tss_0338	C4N14_04955	Primary
TSS	1044686	1044686	-	tss_0339	C4N14_04975	Primary
TSS	1044899	1044899	+	tss_0340	C4N14_04980	Primary
TSS	1048559	1048559	-	tss_0341	C4N14_04995	Primary
TSS	1048619	1048619	+	tss_0342	C4N14_05000	Primary
TSS	1049309	1049309	+	tss_0343	C4N14_05005	Primary
TSS	1051280	1051280	+	tss_0344	C4N14_05010	Primary
TSS	1052446	1052446	-	tss_0345	C4N14_05015	Primary
TSS	1052557	1052557	-	tss_0346	C4N14_05020	Primary
TSS	1053955	1053955	-	tss_0347	C4N14_05035	Primary
TSS	1055681	1055684	-	tss_0348	C4N14_05040	Primary
TSS	1055786	1055786	+	tss_0349	C4N14_05045	Primary
TSS	1056798	1056798	+	tss_0350	C4N14_05055	Primary
TSS	1062679	1062679	-	tss_0351	C4N14_05080	Primary
TSS	1063182	1063182	-	tss_0352	C4N14_05085	Primary
TSS	1063262	1063262	+	tss_0353	C4N14_05090	Primary
TSS	1073390	1073390	+	tss_0354	C4N14_05145,C4N14_05140	Primary,Antisense
TSS	1073433	1073433	-	tss_0355	C4N14_05140,C4N14_05145	Primary,Antisense
TSS	1074035	1074035	+	tss_0356	C4N14_05150	Primary
TSS	1076730	1076730	-	tss_0357	C4N14_05165	Primary
TSS	1076789	1076789	+	tss_0358	C4N14_05170	Primary
TSS	1079078	1079078	-	tss_0359	C4N14_05175	Primary
TSS	1086639	1086639	-	tss_0360	C4N14_05225	Primary
TSS	1090162	1090162	-	tss_0361	C4N14_05240,C4N14_05245	Primary,Internal
TSS	1091543	1091543	-	tss_0362	C4N14_05250	Primary
TSS	1091695	1091695	+	tss_0363	C4N14_05255	Primary
TSS	1092569	1092569	+	tss_0364	C4N14_05260	Primary
TSS	1095182	1095182	+	tss_0365	C4N14_05265	Primary
TSS	1100173	1100173	-	tss_0366	C4N14_05280	Primary
TSS	1100225	1100225	-	tss_0367	C4N14_05280	Secondary
TSS	1100373	1100373	+	tss_0368	C4N14_05285	Primary
TSS	1117330	1117330	-	tss_0369	C4N14_05325	Primary
TSS	1117451	1117451	+	tss_0370	C4N14_05330	Primary
TSS	1118387	1118387	-	tss_0371	C4N14_05335	Primary
TSS	1118526	1118526	+	tss_0372	C4N14_05340	Primary
TSS	1124132	1124132	+	tss_0373	C4N14_05365	Primary
TSS	1130264	1130264	-	tss_0374	C4N14_05395	Primary
TSS	1131211	1131211	-	tss_0375	C4N14_05400	Primary
TSS	1132384	1132384	-	tss_0376	C4N14_05415	Primary
TSS	1133181	1133181	-	tss_0377	FunR45	Primary
TSS	1133400	1133400	+	tss_0378	C4N14_05425	Primary
TSS	1138233	1138233	+	tss_0379	C4N14_05450	Internal
TSS	1140534	1140534	+	tss_0380	C4N14_05470	Primary
TSS	1142893	1142893	-	tss_0381	C4N14_05480	Antisense
TSS	1145027	1145027	+	tss_0382	C4N14_05495	Primary
TSS	1152672	1152672	+	tss_0383	C4N14_05520,C4N14_05515	Primary, Internal
TSS	1155382	1155382	-	tss_0384	C4N14_05535	Primary
TSS	1155478	1155478	+	tss_0385	C4N14_05540	Primary
TSS	1159751	1159751	+	tss_0386	C4N14_05565	Primary
TSS	1160856	1160856	-	tss_0387	C4N14_05570	Primary
TSS	1164056	1164056	-	tss_0388	C4N14_05585	Primary
TSS	1164822	1164822	-	tss_0389	C4N14_05590	Primary
TSS	1164934	1164934	+	tss_0390	C4N14_05595	Primary
TSS	1166339	1166339	-	tss_0391	C4N14_05605	Primary
TSS	1168037	1168037	-	tss_0392	C4N14_05610	Primary
TSS	1168163	1168163	+	tss_0393	C4N14_05615	Primary
TSS	1169178	1169178	+	tss_0394	C4N14_05620	Primary
TSS	1171243	1171243	-	tss_0395	C4N14_05630	Primary
TSS	1173656	1173656	-	tss_0396	C4N14_05635	Primary
TSS	1173789	1173789	+	tss_0397	C4N14_05640	Primary
TSS	1176906	1176906	-	tss_0398	C4N14_05650	Primary
TSS	1185556	1185556	+	tss_0399	C4N14_05690	Primary
TSS	1191768	1191768	-	tss_0400	C4N14_05730	Primary
TSS	1191918	1191918	+	tss_0401	C4N14_05735	Primary
TSS	1195392	1195392	-	tss_0402	C4N14_05750	Primary
TSS	1201591	1201591	-	tss_0403	C4N14_05770	Primary
TSS	1201704	1201704	+	tss_0404	C4N14_05775	Primary
TSS	1203509	1203509	+	tss_0405	C4N14_05780	Primary
TSS	1209537	1209537	-	tss_0406	C4N14_05810,C4N14_05815	Primary,Antisense
TSS	1209626	1209626	+	tss_0407	C4N14_05815	Primary
TSS	1212280	1212280	-	tss_0408	C4N14_05825	Primary
TSS	1215110	1215110	-	tss_0409	C4N14_05835	Primary
TSS	1215302	1215302	+	tss_0410	C4N14_05840	Primary
TSS	1219174	1219174	+	tss_0411	C4N14_05860	Primary
TSS	1219757	1219757	+	tss_0412	C4N14_05865	Primary
TSS	1222189	1222189	-	tss_0413	C4N14_05875	Primary
TSS	1222313	1222313	+	tss_0414	C4N14_05880	Primary
TSS	1225814	1225814	+	tss_0415	C4N14_05900	Primary
TSS	1231244	1231244	+	tss_0416	C4N14_05925	Internal
TSS	1231854	1231854	+	tss_0417	C4N14_05930	Internal
TSS	1238844	1238844	-	tss_0418	C4N14_05960	Primary
TSS	1239759	1239759	-	tss_0419	C4N14_05965	Primary
TSS	1240369	1240369	-	tss_0420	C4N14_05970	Primary
TSS	1240402	1240402	+	tss_0421	C4N14_05975,C4N14_05970	Primary,Antisense
TSS	1243564	1243564	+	tss_0422	C4N14_05995	Primary
TSS	1245486	1245486	+	tss_0423	C4N14_06005	Internal
TSS	1246306	1246306	+	tss_0424	C4N14_06010,C4N14_06005	Primary,Internal
TSS	1250474	1250474	-	tss_0425	C4N14_06030	primary
TSS	1250665	1250665	+	tss_0426	C4N14_06035	Antisense
TSS	1251241	1251241	-	tss_0427	C4N14_06035	Primary
TSS	1251347	1251347	+	tss_0428	C4N14_06040	Primary
TSS	1262708	1262708	+	tss_0429	C4N14_06095,C4N14_06090	Primary,Internal
TSS	1268731	1268731	+	tss_0430	C4N14_06130	Primary
TSS	1270469	1270469	-	tss_0431	C4N14_06135	Primary
TSS	1270581	1270581	+	tss_0432	C4N14_06140	Primary
TSS	1273293	1273293	+	tss_0433	C4N14_06155	Primary
TSS	1274505	1274505	-	tss_0434	C4N14_06160	Primary
TSS	1278828	1278828	-	tss_0435	C4N14_06185	Primary
TSS	1281181	1281181	-	tss_0436	fspC2	Primary
TSS	1281302	1281302	+	tss_0437	C4N14_06200	Primary
TSS	1282137	1282137	-	tss_0438	FunR43,C4N14_06200	Primary, Antisense
TSS	1282321	1282321	+	tss_0439	C4N14_06205	Secondary
TSS	1282458	1282458	+	tss_0440	C4N14_06205	Primary
TSS	1292041	1292041	+	tss_0441	CRISPR_RNA	Primary
TSS	1293565	1293565	+	tss_0442	CRISPR_RNA	Internal
TSS	1294626	1294626	-	tss_0443	C4N14_06255	Primary
TSS	1295179	1295179	+	tss_0444	C4N14_06260	Primary
TSS	1301283	1301283	+	tss_0445	C4N14_06275	Primary
TSS	1307277	1307277	-	tss_0446	C4N14_06295	Primary
TSS	1309981	1309981	-	tss_0447	C4N14_06310	Primary
TSS	1311512	1311512	+	tss_0448	C4N14_06315	Antisense
TSS	1312593	1312593	-	tss_0449	C4N14_06320	Primary
TSS	1324338	1324338	-	tss_0450	C4N14_06380	Primary
TSS	1324439	1324439	+	tss_0451	C4N14_06385	Primary
TSS	1325819	1325819	+	tss_0452	C4N14_06390	Primary
TSS	1333313	1333313	+	tss_0453	C4N14_06405	Primary
TSS	1335545	1335545	+	tss_0454	C4N14_06420,C4N14_06415	Primary,Antisense
TSS	1337301	1337301	+	tss_0455	C4N14_06425	Primary
TSS	1340119	1340119	-	tss_0456	C4N14_06435	Primary
TSS	1340218	1340218	+	tss_0457	C4N14_06440	Primary
TSS	1346016	1346016	-	tss_0458	C4N14_06455	Primary
TSS	1349392	1349392	-	tss_0459	C4N14_06470	Primary
TSS	1349988	1349988	-	tss_0460	C4N14_06475,C4N14_06480	Primary,Antisense
TSS	1350069	1350069	+	tss_0461	C4N14_06480	Primary
TSS	1357257	1357257	-	tss_0462	C4N14_06500	Primary
TSS	1357343	1357343	+	tss_0463	C4N14_06505,C4N14_06500	Primary
TSS	1364083	1364083	-	tss_0464	C4N14_06530	Primary
TSS	1364179	1364179	+	tss_0465	C4N14_06535	Primary
TSS	1366819	1366819	+	tss_0466	C4N14_06540	Primary
TSS	1371756	1371756	-	tss_0467	C4N14_06550	Primary
TSS	1374307	1374307	-	tss_0468	C4N14_06555	Primary
TSS	1375498	1375498	-	tss_0469	C4N14_06570	Primary
TSS	1377390	1377390	-	tss_0470	C4N14_06585	Primary
TSS	1385641	1385641	-	tss_0471	C4N14_06630,C4N14_06635	Primary,Internal
TSS	1388860	1388860	-	tss_0472	C4N14_06640	Primary
TSS	1390830	1390830	-	tss_0473	C4N14_06650	Primary
TSS	1391482	1391482	-	tss_0474	C4N14_06660	Primary
TSS	1395642	1395642	+	tss_0475	C4N14_06680	Primary
TSS	1399710	1399710	-	tss_0476	C4N14_06695	Primary
TSS	1403790	1403790	-	tss_0477	C4N14_06710	Primary
TSS	1405836	1405836	-	tss_0478	C4N14_06720	Primary
TSS	1406825	1406825	-	tss_0479	C4N14_06730	Primary
TSS	1407762	1407762	-	tss_0480	C4N14_06740	Primary
TSS	1407926	1407926	+	tss_0481	C4N14_06745	Primary
TSS	1408549	1408549	+	tss_0482	C4N14_06750	Internal
TSS	1411997	1411997	-	tss_0483	C4N14_06760	Primary
TSS	1412759	1412759	-	tss_0484	C4N14_06765	Primary
TSS	1412854	1412854	+	tss_0485	C4N14_06770	Primary
TSS	1422091	1422091	-	tss_0486	C4N14_06810	Primary
TSS	1424969	1424969	-	tss_0487	C4N14_06825	Primary
TSS	1427498	1427498	-	tss_0488	C4N14_06840	Primary
TSS	1427622	1427622	+	tss_0489	C4N14_06845	Primary
TSS	1428456	1428456	+	tss_0490	C4N14_06850	Primary
TSS	1430498	1430498	-	tss_0491	C4N14_06855,C4N14_06860	Primary,Antisense
TSS	1432704	1432704	-	tss_0492	C4N14_06865	Primary
TSS	1434729	1434729	-	tss_0493	C4N14_06880	Primary
TSS	1434851	1434851	+	tss_0494	C4N14_06885	Primary
TSS	1435562	1435562	+	tss_0495	C4N14_06885	Internal
TSS	1439563	1439563	+	tss_0496	C4N14_06925	Antisense
TSS	1439563	1439563	+	tss_0497	ncRNA18,C4n14_06925	Primary, Antisense
TSS	1442257	1442257	-	tss_0498	C4N14_06935	Primary
TSS	1442382	1442382	+	tss_0499	C4N14_06940	Primary
TSS	1447305	1447305	-	tss_0500	C4N14_06970	Primary
TSS	1448279	1448279	-	tss_0501	C4N14_06975	Primary
TSS	1450704	1450704	-	tss_0502	C4N14_06995	Primary
TSS	1458167	1458167	+	tss_0503	C4N14_07040,C4N14_07035	Primary,Internal
TSS	1463690	1463690	-	tss_0504	C4N14_07055,C4N14_07060	Primary
TSS	1463773	1463773	+	tss_0505	C4N14_07065,C4N14_07060	Primary,Antisense
TSS	1465604	1465604	+	tss_0506	C4N14_07075	Primary
TSS	1469242	1469242	+	tss_0507	ncRNA19,C4N14_07090	Primary, Antisense
TSS	1469665	1469665	+	tss_0508	C4N14_07095,C4N14_07090	Secondary, Antisense
TSS	1469701	1469701	-	tss_0509	C4N14_07090,C4N14_07095	Primary,Antisense
TSS	1469768	1469768	+	tss_0510	C4N14_07095,C4N14_07090	Primary,Antisense
TSS	1478534	1478534	-	tss_0511	C4N14_07140	Primary
TSS	1478613	1478613	+	tss_0512	C4N14_07145	Primary
TSS	1479675	1479675	-	tss_0513	C4N14_07150	Primary
TSS	1480115	1480115	-	tss_0514	C4N14_07155	Internal
TSS	1481858	1481858	-	tss_0515	C4N14_07160	Primary
TSS	1487787	1487787	-	tss_0516	C4N14_07185	Primary
TSS	1487971	1487971	+	tss_0517	C4N14_07190	Primary
TSS	1494227	1494227	-	tss_0518	C4N14_07220	Primary
TSS	1494324	1494324	+	tss_0519	FunR39	Primary
TSS	1495955	1495955	-	tss_0520	ncRNA20,C4N14_07225	Primary, Antisense
TSS	1507883	1507883	-	tss_0521	C4N14_07280	Primary
TSS	1507947	1507947	+	tss_0522	C4N14_07285	Primary
TSS	1509362	1509362	+	tss_0523	C4N14_07290	Primary
TSS	1526559	1526559	-	tss_0524	ncRNA21	Primary
TSS	1530523	1530523	+	tss_0525	C4N14_07415,C4N14_07410	Primary,Internal
TSS	1531497	1531497	+	tss_0526	C4N14_07420	Primary
TSS	1539734	1539734	-	tss_0527	C4N14_07440	Primary
TSS	1540545	1540545	+	tss_0528	C4N14_07450,C4N14_07445	Primary,Antisense
TSS	1541310	1541310	+	tss_0529	C4N14_07455	Primary
TSS	1544772	1544772	-	tss_0530	C4N14_07465	Primary
TSS	1544895	1544895	+	tss_0531	C4N14_07470	Primary
TSS	1549913	1549913	+	tss_0532	C4N14_07490	Primary
TSS	1555532	1555532	-	tss_0533	C4N14_07515	Primary
TSS	1555620	1555620	+	tss_0534	C4N14_07520	Primary
TSS	1561235	1561235	-	tss_0535	C4N14_07555	Primary
TSS	1561332	1561332	+	tss_0536	C4N14_07560	Primary
TSS	1564727	1564727	+	tss_0537	C4N14_07575,C4N14_07570	Primary,Internal
TSS	1567700	1567700	+	tss_0538	C4N14_07590	Primary
TSS	1569488	1569488	+	tss_0539	C4N14_07605	Primary
TSS	1583817	1583817	-	tss_0540	C4N14_07685	Primary
TSS	1584612	1584612	+	tss_0541	C4N14_07695,C4N14_07690	Primary,Antisense
TSS	1587337	1587337	-	tss_0542	C4N14_07715	Primary
TSS	1594647	1594647	-	tss_0543	C4N14_07745	Primary
TSS	1600585	1600585	+	tss_0544	C4N14_07780	Primary
TSS	1601489	1601489	+	tss_0545	C4N14_07785	Secondary
TSS	1601491	1601491	+	tss_0546	C4N14_07785	Primary
TSS	1604734	1604734	+	tss_0547	C4N14_07795	Primary
TSS	1610473	1610473	+	tss_0548	C4N14_07820,C4N14_07815	Primary,Internal
TSS	1612994	1612994	-	tss_0549	C4N14_07825,C4N14_07830	Primary,Antisense
TSS	1613921	1613921	+	tss_0550	C4N14_07835	Primary
TSS	1621442	1621442	+	tss_0551	C4N14_07885	Primary
TSS	1628897	1628897	+	tss_0552	C4N14_07905	Internal
TSS	1634216	1634216	-	tss_0553	C4N14_07930	Primary
TSS	1637769	1637769	-	tss_0554	C4N14_07945	Primary
TSS	1638449	1638449	-	tss_0555	C4N14_07955	Primary
TSS	1646106	1646106	-	tss_0556	C4N14_07995	Primary
TSS	1652380	1652380	-	tss_0557	C4N14_08020	Primary
TSS	1654502	1654502	-	tss_0558	C4N14_08025	Primary
TSS	1663006	1663006	-	tss_0559	C4N14_08045	Primary
TSS	1667289	1667289	-	tss_0560	C4N14_08055	Primary
TSS	1671265	1671265	+	tss_0561	C4N14_08065	Primary
TSS	1679991	1679991	-	tss_0562	C4N14_08105	Primary
TSS	1681010	1681010	-	tss_0563	C4N14_08110	Primary
TSS	1682462	1682462	-	tss_0564	C4N14_08115	Primary
TSS	1684573	1684573	-	tss_0565	C4N14_08120	Primary
TSS	1684757	1684757	+	tss_0566	C4N14_08125	Primary
TSS	1688347	1688347	-	tss_0567	C4N14_08140	Internal
TSS	1689010	1689010	-	tss_0568	C4N14_08145	Primary
TSS	1698788	1698788	+	tss_0569	C4N14_08185,C4N14_08180	Primary,Antisense
TSS	1698798	1698798	-	tss_0570	C4N14_08180,C4N14_08185	Primary,Antisense
TSS	1702103	1702103	+	tss_0571	C4N14_08200	Secondary
TSS	1702116	1702116	+	tss_0572	C4N14_08200	Primary
TSS	1704346	1704346	+	tss_0573	C4N14_08210	Primary
TSS	1706896	1706896	+	tss_0574	C4N14_08225	Primary
TSS	1714332	1714332	-	tss_0575	C4N14_08245	Primary
TSS	1714483	1714483	+	tss_0576	C4N14_08250	Primary
TSS	1716223	1716223	-	tss_0577	C4N14_08255	Primary
TSS	1720143	1720143	-	tss_0578	C4N14_08265	Primary
TSS	1720279	1720279	+	tss_0579	C4N14_08270	Primary
TSS	1722356	1722356	+	tss_0580	C4N14_08280	Primary
TSS	1726125	1726125	-	tss_0581	C4N14_08295	Primary
TSS	1726155	1726155	-	tss_0582	C4N14_08295	Secondary
TSS	1726268	1726268	+	tss_0583	C4N14_08300	Primary
TSS	1726538	1726538	-	tss_0584	ncRNA27,C4N14_08300	Primary,Antisense
TSS	1726914	1726914	+	tss_0585	C4N14_08305,C4N14_08300	Primary,Internal
TSS	1730446	1730446	+	tss_0586	C4N14_08325	Primary
TSS	1733321	1733321	-	tss_0587	C4N14_08330	Primary
TSS	1734695	1734695	-	tss_0588	C4N14_08335	Primary
TSS	1735640	1735640	-	tss_0589	C4N14_08340	Primary
TSS	1742726	1742726	-	tss_0590	C4N14_08375	Primary
TSS	1745117	1745117	-	tss_0591	C4N14_08390,C4N14_08395	Primary,Antisense
TSS	1745175	1745175	+	tss_0592	C4N14_08395,C4N14_08390	Primary,Antisense
TSS	1746415	1746415	-	tss_0593	C4N14_08400	Primary
TSS	1746590	1746590	+	tss_0594	C4N14_08405	Primary
TSS	1757678	1757678	+	tss_0595	C4N14_08465	Primary
TSS	1762580	1762580	+	tss_0596	C4N14_08485,C4N14_08480	Primary,Antisense
TSS	1762605	1762605	-	tss_0597	C4N14_08480,C4N14_08485	Primary, Antisense
TSS	1769016	1769016	-	tss_0598	C4N14_08510	Primary
TSS	1769122	1769122	+	tss_0599	C4N14_08515	Primary
TSS	1771803	1771803	+	tss_0600	C4N14_08525	Internal
TSS	1773302	1773302	-	tss_0601	C4N14_08530,C4N14_08535	Primary,Antisense
TSS	1773371	1773371	+	tss_0602	C4N14_08535	Primary
TSS	1776437	1776437	-	tss_0603	C4N14_08545	Primary
TSS	1779564	1779564	-	tss_0604	C4N14_08555	Primary
TSS	1782770	1782770	-	tss_0605	C4N14_08575	Primary
TSS	1782846	1782846	+	tss_0606	C4N14_08580	Primary
TSS	1784941	1784941	+	tss_0607	C4N14_08600	Primary
TSS	1791373	1791373	-	tss_0608	C4N14_08615	Primary
TSS	1791468	1791468	+	tss_0609	C4N14_08620	Primary
TSS	1793216	1793216	-	tss_0610	C4N14_08630	Internal
TSS	1796742	1796742	-	tss_0611	C4N14_08650	Primary
TSS	1800970	1800970	-	tss_0612	C4N14_08675	Primary
TSS	1804282	1804282	-	tss_0613	C4N14_08690,C4N14_08695	Primary,Internal
TSS	1807776	1807776	-	tss_0614	C4N14_08700	Primary
TSS	1820225	1820225	-	tss_0615	C4N14_08750	Internal
TSS	1824788	1824788	-	tss_0616	C4N14_08760,C4N14_08765	Primary,Antisense
TSS	1824838	1824838	+	tss_0617	C4N14_08765	Primary
TSS	1825814	1825814	+	tss_0618	C4N14_08770	Internal
TSS	1828060	1828060	-	tss_0619	C4N14_08780	Primary
TSS	1828648	1828648	-	tss_0620	C4N14_08785	Primary
TSS	1830086	1830086	-	tss_0621	C4N14_08790	Primary
TSS	1830181	1830181	+	tss_0622	C4N14_08795	Primary
TSS	1833904	1833904	+	tss_0623	C4N14_08810	Primary
TSS	1838733	1838733	-	tss_0624	C4N14_08835	Primary
TSS	1840665	1840665	-	tss_0625	C4N14_08845	Internal
TSS	1843008	1843008	-	tss_0626	C4N14_08850	Primary
TSS	1844750	1844750	-	tss_0627	C4N14_08855	Primary
TSS	1844830	1844830	+	tss_0628	C4N14_08860	Primary
TSS	1847810	1847810	+	tss_0629	C4N14_08870	Antisense
TSS	1853270	1853270	-	tss_0630	C4N14_08900	Primary
TSS	1853619	1853619	+	tss_0631	C4N14_08905	Primary
TSS	1856197	1856197	-	tss_0632	C4N14_08915	Primary
TSS	1858001	1858001	-	tss_0633	C4N14_08925	Primary
TSS	1859523	1859523	-	tss_0634	C4N14_08935	Primary
TSS	1859679	1859679	+	tss_0635	C4N14_08940	Primary
TSS	1862982	1862982	-	tss_0636	C4N14_08955	Primary
TSS	1864190	1864190	-	tss_0637	C4N14_08970	Internal
TSS	1866935	1866935	-	tss_0638	C4N14_08980	Primary
TSS	1867932	1867932	-	tss_0639	C4N14_08985	Primary
TSS	1868081	1868081	+	tss_0640	C4N14_08990	Primary
TSS	1871187	1871187	+	tss_0641	C4N14_09000	Primary
TSS	1873952	1873952	+	tss_0642	C4N14_09010	Primary
TSS	1881638	1881638	-	tss_0643	C4N14_09060	Primary
TSS	1881750	1881750	+	tss_0644	C4N14_09065	Primary
TSS	1885894	1885894	-	tss_0645	C4N14_09075	Primary
TSS	1890693	1890693	+	tss_0646	C4N14_09110	Primary
TSS	1895453	1895624	-	tss_0647	C4N14_09130	Secondary
TSS	1895470	1895470	-	tss_0648	C4N14_09130	Primary
TSS	1895607	1895607	+	tss_0649	C4N14_09135	Primary
TSS	1897073	1897073	+	tss_0650	C4N14_09140	Primary
TSS	1898013	1898013	+	tss_0651	C4N14_09145	Primary
TSS	1903238	1903238	-	tss_0652	C4N14_09160	Internal
TSS	1905490	1905490	-	tss_0653	C4N14_09165	Primary
TSS	1912180	1912180	-	tss_0654	C4N14_09185	Primary
TSS	1920313	1920313	-	tss_0655	C4N14_09225	Primary
TSS	1920382	1920382	+	tss_0656	C4N14_09230	Primary
TSS	1920923	1920923	+	tss_0657	C4N14_09235	Primary
TSS	1921464	1921464	+	tss_0658	FunR35	Primary
TSS	1928414	1928414	-	tss_0659	C4N14_09270	Internal
TSS	1928981	1928981	-	tss_0660	C4N14_09270	Internal
TSS	1929819	1929819	-	tss_0661	C4N14_09270	Primary
TSS	1929945	1929945	+	tss_0662	C4N14_09275	Primary
TSS	1933119	1933119	-	tss_0663	C4N14_09285,C4N14_09290	Primary,Antisense
TSS	1933156	1933156	-	tss_0664	C4N14_09285	Primary
TSS	1933394	1933394	+	tss_0665	C4N14_09295	Primary
TSS	1950092	1950092	-	tss_0666	C4N14_09350	Primary
TSS	1950887	1950887	-	tss_0667	C4N14_09360	Primary
TSS	1952482	1952482	+	tss_0668	C4N14_09375	Primary
TSS	1958418	1958418	-	tss_0669	C4N14_09405	Primary
TSS	1960188	1960188	-	tss_0670	C4N14_09415,C4N14_09420	Primary,Internal
TSS	1960221	1960221	-	tss_0671	C4N14_09415,C4N14_09420	Secondary,Internal
TSS	1964425	1964425	-	tss_0672	C4N14_09435	Primary
TSS	1964679	1964679	+	tss_0673	C4N14_09440	Primary
TSS	1965567	1965567	+	tss_0674	tmRNA	Primary
TSS	1966020	1966020	+	tss_0675	C4N14_09450	Primary
TSS	1966717	1966717	+	tss_0676	C4N14_09455	Antisense
TSS	1967336	1967336	-	tss_0677	C4N14_09455	Primary
TSS	1967461	1967461	+	tss_0678	C4N14_09460	Primary
TSS	1971954	1971954	+	tss_0679	C4N14_09485,C4N14_09480	Primary,Antisense
TSS	1974280	1974280	-	tss_0680	C4N14_09490	Primary
TSS	1982769	1982769	-	tss_0681	C4N14_09535	Primary
TSS	1982843	1982843	+	tss_0682	C4N14_09540	Primary
TSS	1984930	1984930	-	tss_0683	C4N14_09550	Internal
TSS	1985048	1985048	-	tss_0684	C4N14_09550	Primary
TSS	1985131	1985131	+	tss_0685	C4N14_09555	Primary
TSS	1985407	1985407	+	tss_0686	C4N14_09555	Internal
TSS	1987544	1987544	-	tss_0687	C4N14_09565	Primary
TSS	1988140	1988140	-	tss_0688	C4N14_09570	Primary
TSS	1988227	1988227	+	tss_0689	C4N14_09575	Primary
TSS	1992135	1992135	-	tss_0690	C4N14_09590	Primary
TSS	1992353	1992353	+	tss_0691	C4N14_09595	Primary
TSS	2006945	2006945	+	tss_0692	C4N14_09645	Primary
TSS	2013063	2013063	-	tss_0693	C4N14_09660	Primary
TSS	2013226	2013226	+	tss_0694	C4N14_09665	Primary
TSS	2013833	2013833	+	tss_0695	C4N14_09670	Primary
TSS	2015257	2015257	+	tss_0696	C4N14_09680,C4N14_09675	Primary,Antisense
TSS	2017953	2017953	-	tss_0697	C4N14_09685,C4N14_09690	Primary,Antisense
TSS	2018027	2018027	+	tss_0698	C4N14_09690	Primary
TSS	2018958	2018958	+	tss_0699	6S_RNA	Primary
TSS	2028094	2028094	-	tss_0700	C4N14_09730	Primary
TSS	2038113	2038113	-	tss_0701	C4N14_09755	Primary
TSS	2038240	2038240	-	tss_0702	C4N14_09755	Secondary
TSS	2038262	2038262	+	tss_0703	C4N14_09760	Secondary
TSS	2038348	2038348	+	tss_0704	C4N14_09760	Primary
TSS	2039562	2039562	+	tss_0705	C4N14_09770	Primary
TSS	2043823	2043823	-	tss_0706	C4N14_09785	Primary
TSS	2044087	2044087	+	tss_0707	C4N14_09790	Primary
TSS	2047819	2047819	-	tss_0708	C4N14_09800	Primary
TSS	2050145	2050145	-	tss_0709	C4N14_09815	Primary
TSS	2051045	2051045	-	tss_0710	C4N14_09825,C4N14_09830	Primary,Internal
TSS	2051430	2051430	-	tss_0711	C4N14_09830	Primary
TSS	2052011	2052011	-	tss_0712	C4N14_09835	Internal
TSS	2052288	2052288	+	tss_0713	ncRNA31,C4N14_09835	Primary, Antisense
TSS	2056400	2056400	-	tss_0714	C4N14_09850	Primary
TSS	2060155	2060155	-	tss_0715	C4N14_09860	Primary
TSS	2060269	2060269	+	tss_0716	C4N14_09865	Primary
TSS	2064064	2064064	-	tss_0717	C4N14_09875	Primary
TSS	2067534	2067534	-	tss_0718	C4N14_09895,C4N14_09900	Primary,Internal
TSS	2068768	2068768	-	tss_0719	C4N14_09900,C4N14_09905	Primary,Internal
TSS	2071517	2071517	-	tss_0720	C4N14_09915	Primary
TSS	2072194	2072194	-	tss_0721	C4N14_09920	Primary
TSS	2076863	2076863	-	tss_0722	C4N14_09945	Primary
TSS	2077554	2077554	-	tss_0723	C4N14_09950	Primary
TSS	2079265	2079265	-	tss_0724	C4N14_09955	Primary
TSS	2083159	2083159	-	tss_0725	C4N14_09965	Primary
TSS	2083179	2083179	-	tss_0726	C4N14_09965	Secondary
TSS	2083462	2083462	-	tss_0727	C4N14_09975	primary
TSS	2083601	2083601	-	tss_0728	C4N14_09980	primary
TSS	2083751	2083751	+	tss_0729	C4N14_09985	Primary
TSS	2088376	2088376	-	tss_0730	C4N14_10005	Primary
TSS	2088512	2088512	-	tss_0731	C4N14_10010	Primary
TSS	2093358	2093358	-	tss_0732	C4N14_10025	Primary
TSS	2094041	2094041	-	tss_0733	C4N14_10030	Primary
TSS	2106224	2106224	-	tss_0734	C4N14_10085	Primary
TSS	2106317	2106317	+	tss_0735	C4N14_10090	Primary
TSS	2110873	2110873	-	tss_0736	C4N14_10115	Primary
TSS	2111037	2111037	+	tss_0737	C4N14_10120	Primary
TSS	2112767	2112767	+	tss_0738	C4N14_10130	Primary
TSS	2115375	2115375	-	tss_0739	C4N14_10135	Primary
TSS	2117700	2117700	-	tss_0740	C4N14_10150	Primary
TSS	2119547	2119547	-	tss_0741	C4N14_10165	Primary
TSS	2120402	2120402	-	tss_0742	C4N14_10170	Primary
TSS	2127996	2127996	+	tss_0743	C4N14_10215,C4N14_10210	Primary,Antisense
TSS	2129654	2129654	+	tss_0744	C4N14_10220	Primary
TSS	2130582	2130582	+	tss_0745	C4N14_10225	Primary
TSS	2135525	2135525	-	tss_0746	C4N14_10250	Primary
TSS	2139018	2139018	-	tss_0747	C4N14_10275,C4N14_10280	Primary,Internal
TSS	2142278	2142278	-	tss_0748	C4N14_10300	Primary
TSS	2142360	2142360	+	tss_0749	C4N14_10305	Primary
TSS	2152818	2152818	-	tss_0750	C4N14_10335	Primary
TSS	2153119	2153119	+	tss_0751	C4N14_10340	Primary
TSS	2163579	2163579	-	tss_0752	C4N14_10365	Primary
TSS	2168506	2168506	-	tss_0753	C4N14_10380	primary
TSS	2168712	2168712	+	tss_0754	C4N14_10385	Primary
TSS	2169216	2169216	+	tss_0755	C4N14_10395,C4N14_10390	Primary,Antisense
TSS	2172844	2172844	-	tss_0756	C4N14_10410	Primary
TSS	2173230	2173230	-	tss_0757	C4N14_10415	Primary
TSS	2173481	2173481	+	tss_0758	C4N14_10420	Primary
TSS	2176048	2176048	+	tss_0759	C4N14_10430	Primary
TSS	2180240	2180240	+	tss_0760	C4N14_10440	Primary
TSS	2186200	2186200	+	tss_0761	C4N14_10460	Internal
TSS	2192420	2192420	+	tss_0762	C4N14_10485	Primary
TSS	2198493	2198493	-	tss_0763	C4N14_10505	Primary
TSS	2198608	2198608	+	tss_0764	C4N14_10510	Primary
TSS	2202248	2202248	-	tss_0765	C4N14_10520,C4N14_10525	Primary,Antisense
TSS	2202263	2202263	+	tss_0766	C4N14_10525,C4N14_10520	Primary,Antisense
TSS	2204988	2204988	+	tss_0767	C4N14_10535	Primary
TSS	2213785	2213785	-	tss_0768	C4N14_10550,C4N14_10555	Primary,Antisense
TSS	2214149	2214149	-	tss_0769	FunR47	Primary
TSS	2217503	2217503	-	tss_0770	fusolisin	Primary
TSS	2217617	2217617	+	tss_0771	C4N14_10565	Primary
TSS	2218648	2218648	-	tss_0772	ncRNA37,C4N14_10570	Primary,Internal
TSS	2226768	2226768	-	tss_0773	C4N14_10600,C4N14_10605	Primary,Antisense
TSS	2228062	2228062	-	tss_0774	C4N14_10615	Primary
TSS	2228214	2228214	+	tss_0775	C4N14_10620	Primary
TSS	2228882	2228882	+	tss_0776	C4N14_10630,C4N14_10625	Primary,Internal
TSS	2232041	2232041	+	tss_0777	C4N14_10640	Primary
TSS	2237048	2237048	-	tss_0778	C4N14_10655	Primary
TSS	2243613	2243613	-	tss_0779	C4N14_10660	Primary
TSS	2255184	2255184	-	tss_0780	C4N14_10665	Primary
TSS	2256757	2256757	-	tss_0781	C4N14_10670	Primary
TSS	2259914	2259914	-	tss_0782	C4N14_10685	Internal
TSS	2262584	2262584	+	tss_0783	C4N14_10700	Antisense
TSS	2268761	2268761	-	tss_0784	C4N14_10725	Primary
TSS	2270288	2270288	-	tss_0785	C4N14_10730	Primary
TSS	2270313	2270313	+	tss_0786	C4N14_10735,C4N14_10730	Primary,Antisense
TSS	2273195	2273195	-	tss_0787	C4N14_10740	Primary
TSS	2273304	2273304	+	tss_0788	C4N14_10750	Primary
TSS	2277019	2277019	-	tss_0789	C4N14_10770	Primary
TSS	2277138	2277138	+	tss_0790	C4N14_10775	Primary

## Sheet: Table S1B
Supplementary table S1B: Overview of identified 3' UTRs and associated TTS for F. nucleatum.
type	start	stop	strand	id	associated gene	length
three_prime_UTR	995	1027	-	3UTR_0001	C4N14_00015	33
three_prime_UTR	3527	3586	+	3UTR_0002	C4N14_00020	60
three_prime_UTR	5190	5246	+	3UTR_0003	C4N14_00025	57
three_prime_UTR	12081	12207	+	3UTR_0004	C4N14_00060	127
three_prime_UTR	14138	14197	+	3UTR_0005	C4N14_00070	60
three_prime_UTR	18896	18934	+	3UTR_0006	C4N14_00095	39
three_prime_UTR	37186	37260	+	3UTR_0007	C4N14_00160	75
three_prime_UTR	37268	37333	-	3UTR_0008	C4N14_00165	66
three_prime_UTR	49759	49861	-	3UTR_0009	C4N14_00190	103
three_prime_UTR	65095	65155	-	3UTR_0011	C4N14_00265	61
three_prime_UTR	65095	65148	+	3UTR_0010	C4N14_00260	54
three_prime_UTR	67366	67427	-	3UTR_0012	C4N14_00270	62
three_prime_UTR	70451	70507	+	3UTR_0013	C4N14_00280	57
three_prime_UTR	70453	70513	-	3UTR_0014	C4N14_00285	61
three_prime_UTR	71258	71280	-	3UTR_0015	C4N14_00290	23
three_prime_UTR	74246	74345	-	3UTR_0016	C4N14_00305	100
three_prime_UTR	81824	81879	-	3UTR_0017	C4N14_00310	56
three_prime_UTR	86866	86903	-	3UTR_0018	C4N14_00335	38
three_prime_UTR	90781	90785	-	3UTR_0019	C4N14_00350	5
three_prime_UTR	94197	94357	+	3UTR_0020	C4N14_00360	161
three_prime_UTR	94223	94416	-	3UTR_0021	C4N14_00365	194
three_prime_UTR	105479	105545	-	3UTR_0022	C4N14_00475	67
three_prime_UTR	111262	111315	+	3UTR_0023	C4N14_00500	54
three_prime_UTR	112460	112505	+	3UTR_0024	C4N14_00505	46
three_prime_UTR	113875	113923	-	3UTR_0025	C4N14_00515	49
three_prime_UTR	119848	119924	-	3UTR_0026	C4N14_00550	77
three_prime_UTR	120900	120954	-	3UTR_0027	C4N14_00560	55
three_prime_UTR	125576	125892	-	3UTR_0028	C4N14_00585	317
three_prime_UTR	131597	131633	-	3UTR_0029	C4N14_00610	37
three_prime_UTR	135445	135589	-	3UTR_0030	C4N14_00630	145
three_prime_UTR	137814	137879	+	3UTR_0031	C4N14_00635	66
three_prime_UTR	138018	138072	+	3UTR_0032	fspC1	55
three_prime_UTR	138037	138064	-	3UTR_0033	C4N14_00640	28
three_prime_UTR	141715	141750	+	3UTR_0034	C4N14_00665	36
three_prime_UTR	143119	143168	-	3UTR_0035	C4N14_00680	50
three_prime_UTR	153465	153546	-	3UTR_0036	C4N14_00785	82
three_prime_UTR	154551	154629	+	3UTR_0037	C4N14_00790	79
three_prime_UTR	154577	154644	-	3UTR_0038	C4N14_00795	67
three_prime_UTR	157905	158144	-	3UTR_0039	C4N14_00815	240
three_prime_UTR	161215	161266	-	3UTR_0040	C4N14_00825	52
three_prime_UTR	164573	164825	+	3UTR_0042	C4N14_00830	253
three_prime_UTR	164573	164692	+	3UTR_0041	C4N14_00830	120
three_prime_UTR	164784	164826	-	3UTR_0043	C4N14_00835	43
three_prime_UTR	165762	165807	-	3UTR_0044	C4N14_00840	46
three_prime_UTR	170320	170347	-	3UTR_0045	C4N14_00860	28
three_prime_UTR	175685	175727	-	3UTR_0046	C4N14_00890	43
three_prime_UTR	176976	177032	-	3UTR_0047	C4N14_00895	57
three_prime_UTR	214077	214231	+	3UTR_0048	C4N14_01045	155
three_prime_UTR	218927	218959	+	3UTR_0049	C4N14_01070	33
three_prime_UTR	221542	221732	+	3UTR_0050	C4N14_01085	191
three_prime_UTR	222121	222175	+	3UTR_0051	C4N14_01090	55
three_prime_UTR	230211	230333	+	3UTR_0052	C4N14_01125	123
three_prime_UTR	240864	240889	+	3UTR_0053	C4N14_01170	26
three_prime_UTR	246486	246534	+	3UTR_0054	C4N14_01185	49
three_prime_UTR	246502	246549	-	3UTR_0055	C4N14_01190	48
three_prime_UTR	257589	257727	-	3UTR_0056	C4N14_01240	139
three_prime_UTR	258582	258676	-	3UTR_0057	C4N14_01245	95
three_prime_UTR	264912	265000	-	3UTR_0058	C4N14_01280	89
three_prime_UTR	267429	267471	-	3UTR_0059	C4N14_01290	43
three_prime_UTR	274116	274274	+	3UTR_0060	C4N14_01320	159
three_prime_UTR	283088	283133	-	3UTR_0061	C4N14_01390	46
three_prime_UTR	288127	288172	-	3UTR_0062	C4N14_01475	46
three_prime_UTR	292117	292172	-	3UTR_0063	C4N14_01490	56
three_prime_UTR	297400	297449	-	3UTR_0064	C4N14_01525	50
three_prime_UTR	297401	297434	+	3UTR_0065	C4N14_01520	34
three_prime_UTR	299837	299878	-	3UTR_0066	C4N14_01535	42
three_prime_UTR	301883	301992	-	3UTR_0067	C4N14_01545	110
three_prime_UTR	308503	308551	+	3UTR_0068	C4N14_01570	49
three_prime_UTR	313668	313749	+	3UTR_0069	C4N14_01590	82
three_prime_UTR	314616	314682	-	3UTR_0070	C4N14_01600	67
three_prime_UTR	321362	321458	-	3UTR_0071	C4N14_01640	97
three_prime_UTR	333929	334160	-	3UTR_0072	C4N14_01665	232
three_prime_UTR	339636	339678	-	3UTR_0073	C4N14_01705	43
three_prime_UTR	347978	348258	+	3UTR_0074	C4N14_01750	281
three_prime_UTR	347991	348256	-	3UTR_0075	C4N14_01755	266
three_prime_UTR	352926	352967	-	3UTR_0076	C4N14_01780	42
three_prime_UTR	357427	357466	+	3UTR_0077	C4N14_01795	40
three_prime_UTR	364936	364985	-	3UTR_0078	C4N14_01830	50
three_prime_UTR	378032	378096	-	3UTR_0079	C4N14_01865	65
three_prime_UTR	379052	379178	-	3UTR_0080	C4N14_01870	127
three_prime_UTR	382730	382818	-	3UTR_0081	C4N14_01915	89
three_prime_UTR	392432	392536	-	3UTR_0082	C4N14_01945	105
three_prime_UTR	395242	395299	+	3UTR_0083	C4N14_01950	58
three_prime_UTR	395246	395309	-	3UTR_0084	C4N14_01955	64
three_prime_UTR	396215	396266	-	3UTR_0085	C4N14_01960	52
three_prime_UTR	408854	408911	+	3UTR_0086	C4N14_02005	58
three_prime_UTR	408872	408901	-	3UTR_0087	C4N14_02010	30
three_prime_UTR	409375	409481	-	3UTR_0088	C4N14_02015	107
three_prime_UTR	414660	414735	-	3UTR_0089	C4N14_02035	76
three_prime_UTR	416782	416856	+	3UTR_0090	C4N14_02045	75
three_prime_UTR	418399	418447	+	3UTR_0091	C4N14_02050	49
three_prime_UTR	418401	418441	-	3UTR_0092	C4N14_02055	41
three_prime_UTR	422330	422366	-	3UTR_0093	C4N14_02075	37
three_prime_UTR	423966	424025	-	3UTR_0094	C4N14_02080	60
three_prime_UTR	427247	427328	-	3UTR_0096	C4N14_02095	82
three_prime_UTR	427247	427295	+	3UTR_0095	C4N14_02090	49
three_prime_UTR	445091	445165	+	3UTR_0097	C4N14_02185	75
three_prime_UTR	447147	447222	+	3UTR_0098	C4N14_02195	76
three_prime_UTR	448976	449046	+	3UTR_0099	C4N14_02200	71
three_prime_UTR	452799	452827	+	3UTR_0100	C4N14_02215	29
three_prime_UTR	460097	460145	-	3UTR_0101	C4N14_02270	49
three_prime_UTR	461730	461781	-	3UTR_0102	C4N14_02280	52
three_prime_UTR	463351	463402	-	3UTR_0103	C4N14_02290	52
three_prime_UTR	471761	471803	-	3UTR_0104	C4N14_02300	43
three_prime_UTR	472404	472478	-	3UTR_0105	C4N14_02305	75
three_prime_UTR	485990	486127	+	3UTR_0107	C4N14_02355	138
three_prime_UTR	485990	486015	+	3UTR_0106	C4N14_02355	26
three_prime_UTR	489366	489550	+	3UTR_0108	C4N14_02380	185
three_prime_UTR	491473	491524	+	3UTR_0109	C4N14_02385	52
three_prime_UTR	495189	495216	+	3UTR_0110	C4N14_02405	28
three_prime_UTR	496358	496425	-	3UTR_0111	C4N14_02420	68
three_prime_UTR	499244	499466	-	3UTR_0112	C4N14_02435	223
three_prime_UTR	499417	499468	+	3UTR_0113	C4N14_02430	52
three_prime_UTR	499418	499466	-	3UTR_0114	C4N14_02435	49
three_prime_UTR	504611	504686	+	3UTR_0115	C4N14_02455	76
three_prime_UTR	506250	506319	+	3UTR_0116	C4N14_02460	70
three_prime_UTR	508303	508345	+	3UTR_0117	C4N14_02475	43
three_prime_UTR	508311	508343	-	3UTR_0118	C4N14_02480	33
three_prime_UTR	509409	509500	-	3UTR_0119	C4N14_02490	92
three_prime_UTR	517154	517199	-	3UTR_0120	C4N14_02510	46
three_prime_UTR	519339	519393	-	3UTR_0121	C4N14_02525	55
three_prime_UTR	519820	519857	-	3UTR_0122	C4N14_02530	38
three_prime_UTR	519848	519857	-	3UTR_0123	C4N14_02530	10
three_prime_UTR	524209	524260	+	3UTR_0124	C4N14_02555	52
three_prime_UTR	525433	525644	+	3UTR_0125	C4N14_02565	212
three_prime_UTR	526436	526480	+	3UTR_0126	C4N14_02570	45
three_prime_UTR	526438	526481	-	3UTR_0127	C4N14_02575	44
three_prime_UTR	528087	528152	+	3UTR_0128	C4N14_02580	66
three_prime_UTR	529967	530027	+	3UTR_0129	C4N14_02585	61
three_prime_UTR	531862	532012	+	3UTR_0130	C4N14_02600	151
three_prime_UTR	538134	538203	+	3UTR_0131	C4N14_02635	70
three_prime_UTR	540149	540194	+	3UTR_0132	C4N14_02645	46
three_prime_UTR	540569	540642	+	3UTR_0133	C4N14_02650	74
three_prime_UTR	541097	541107	+	3UTR_0134	C4N14_02655	11
three_prime_UTR	549936	550131	+	3UTR_0135	C4N14_02680	196
three_prime_UTR	552260	552528	+	3UTR_0136	C4N14_02690	269
three_prime_UTR	552823	553063	+	3UTR_0137	C4N14_02695	241
three_prime_UTR	566512	566578	+	3UTR_0138	C4N14_02720	67
three_prime_UTR	571217	571551	+	3UTR_0139	C4N14_02760	335
three_prime_UTR	572605	572689	+	3UTR_0140	C4N14_02765	85
three_prime_UTR	577937	577970	+	3UTR_0141	C4N14_02795	34
three_prime_UTR	584403	584712	+	3UTR_0142	C4N14_02835	310
three_prime_UTR	585541	585589	+	3UTR_0143	C4N14_02840	49
three_prime_UTR	585998	586047	+	3UTR_0144	C4N14_02845	50
three_prime_UTR	596125	596138	+	3UTR_0145	C4N14_02895	14
three_prime_UTR	599103	599140	+	3UTR_0146	C4N14_02905	38
three_prime_UTR	603387	603649	+	3UTR_0147	C4N14_02920	263
three_prime_UTR	603987	604086	+	3UTR_0148	C4N14_02925	100
three_prime_UTR	607329	607525	+	3UTR_0149	C4N14_02935	197
three_prime_UTR	608088	608289	+	3UTR_0150	C4N14_02940	202
three_prime_UTR	611500	611562	+	3UTR_0151	C4N14_02965	63
three_prime_UTR	615370	615445	-	3UTR_0152	C4N14_02985	76
three_prime_UTR	617491	618212	+	3UTR_0155	C4N14_02995	722
three_prime_UTR	617491	617831	+	3UTR_0154	C4N14_02995	341
three_prime_UTR	617491	617702	+	3UTR_0156	C4N14_02995	212
three_prime_UTR	617491	617702	+	3UTR_0153	C4N14_02995	212
three_prime_UTR	618293	618420	-	3UTR_0157	C4N14_03005	128
three_prime_UTR	623070	623108	+	3UTR_0158	C4N14_03025	39
three_prime_UTR	623071	623106	-	3UTR_0159	C4N14_03030	36
three_prime_UTR	624582	624654	-	3UTR_0160	C4N14_03040	73
three_prime_UTR	626243	626306	-	3UTR_0161	C4N14_03050	64
three_prime_UTR	627298	627402	-	3UTR_0162	C4N14_03060	105
three_prime_UTR	630489	630570	-	3UTR_0163	C4N14_03075	82
three_prime_UTR	631941	632017	-	3UTR_0164	C4N14_03080	77
three_prime_UTR	634328	634369	-	3UTR_0165	C4N14_03090	42
three_prime_UTR	637075	637138	+	3UTR_0166	C4N14_03095	64
three_prime_UTR	637096	637173	-	3UTR_0167	C4N14_03100	78
three_prime_UTR	638913	639112	-	3UTR_0168	C4N14_03105	200
three_prime_UTR	639024	639112	-	3UTR_0169	C4N14_03105	89
three_prime_UTR	640144	640381	-	3UTR_0170	C4N14_03115	238
three_prime_UTR	642263	642304	-	3UTR_0171	C4N14_03125	42
three_prime_UTR	652117	652172	+	3UTR_0172	C4N14_03155	56
three_prime_UTR	653043	653131	+	3UTR_0173	C4N14_03160	89
three_prime_UTR	655710	655778	+	3UTR_0174	C4N14_03170	69
three_prime_UTR	657729	657796	+	3UTR_0175	C4N14_03185	68
three_prime_UTR	659152	659431	+	3UTR_0176	C4N14_03190	280
three_prime_UTR	659185	659461	-	3UTR_0177	C4N14_03195	277
three_prime_UTR	659429	659461	-	3UTR_0178	C4N14_03195	33
three_prime_UTR	663402	663577	+	3UTR_0179	C4N14_03205	176
three_prime_UTR	667521	667562	+	3UTR_0180	C4N14_03235	42
three_prime_UTR	671040	671070	+	3UTR_0181	C4N14_03245	31
three_prime_UTR	672529	672580	+	3UTR_0182	C4N14_03285	52
three_prime_UTR	674301	674355	+	3UTR_0183	C4N14_03305	55
three_prime_UTR	677629	677691	+	3UTR_0184	C4N14_03310	63
three_prime_UTR	679530	679581	+	3UTR_0185	C4N14_03320	52
three_prime_UTR	681306	681333	+	3UTR_0186	C4N14_03325	28
three_prime_UTR	684603	684680	-	3UTR_0187	C4N14_03340	78
three_prime_UTR	686043	686138	-	3UTR_0188	C4N14_03345	96
three_prime_UTR	688678	688720	+	3UTR_0189	C4N14_03350	43
three_prime_UTR	688679	688753	-	3UTR_0190	C4N14_03355	75
three_prime_UTR	697641	697672	+	3UTR_0191	C4N14_03390	32
three_prime_UTR	704447	704515	+	3UTR_0192	C4N14_03410	69
three_prime_UTR	712218	712266	+	3UTR_0193	C4N14_03440	49
three_prime_UTR	715917	715953	+	3UTR_0194	C4N14_03455	37
three_prime_UTR	727581	727649	+	3UTR_0195	C4N14_03510	69
three_prime_UTR	734901	735018	+	3UTR_0196	C4N14_03525	118
three_prime_UTR	737040	737115	+	3UTR_0197	C4N14_03535	76
three_prime_UTR	737730	737781	-	3UTR_0198	C4N14_03545	52
three_prime_UTR	743985	744038	+	3UTR_0199	C4N14_03550	54
three_prime_UTR	746966	747029	+	3UTR_0200	C4N14_03560	64
three_prime_UTR	748272	748346	+	3UTR_0201	C4N14_03570	75
three_prime_UTR	748313	748350	-	3UTR_0202	C4N14_03575	38
three_prime_UTR	750924	750993	+	3UTR_0203	C4N14_03580	70
three_prime_UTR	755907	755936	+	3UTR_0204	C4N14_03605	30
three_prime_UTR	763227	763308	+	3UTR_0205	C4N14_03610	82
three_prime_UTR	764453	764640	-	3UTR_0206	C4N14_03625	188
three_prime_UTR	764594	764698	+	3UTR_0207	C4N14_03620	105
three_prime_UTR	767310	767375	+	3UTR_0208	C4N14_03640	66
three_prime_UTR	767830	767899	+	3UTR_0209	C4N14_03645	70
three_prime_UTR	767852	767897	-	3UTR_0210	C4N14_03650	46
three_prime_UTR	768556	768601	-	3UTR_0211	C4N14_03655	46
three_prime_UTR	770871	771106	+	3UTR_0213	C4N14_03665	236
three_prime_UTR	770871	770928	+	3UTR_0212	C4N14_03665	58
three_prime_UTR	773291	773408	+	3UTR_0214	C4N14_03690	118
three_prime_UTR	773783	773839	+	3UTR_0215	C4N14_03695	57
three_prime_UTR	789321	789388	+	3UTR_0216	C4N14_03765	68
three_prime_UTR	790678	790758	+	3UTR_0217	C4N14_03770	81
three_prime_UTR	793725	793778	+	3UTR_0218	C4N14_03785	54
three_prime_UTR	793741	793760	-	3UTR_0219	C4N14_03790	20
three_prime_UTR	797113	797170	-	3UTR_0220	C4N14_03805	58
three_prime_UTR	805834	806124	-	3UTR_0221	C4N14_03850	291
three_prime_UTR	809724	809775	-	3UTR_0222	C4N14_03870	52
three_prime_UTR	824752	824925	-	3UTR_0223	C4N14_03940	174
three_prime_UTR	824754	824910	+	3UTR_0224	C4N14_03935	157
three_prime_UTR	824782	824925	-	3UTR_0225	C4N14_03940	144
three_prime_UTR	827366	827427	+	3UTR_0226	C4N14_03950	62
three_prime_UTR	827380	827396	-	3UTR_0227	C4N14_03955	17
three_prime_UTR	843675	843680	+	3UTR_0228	C4N14_04030	6
three_prime_UTR	843686	843727	-	3UTR_0229	C4N14_04035	42
three_prime_UTR	844817	845021	-	3UTR_0230	C4N14_04050	205
three_prime_UTR	863274	863326	+	3UTR_0231	C4N14_04100	53
three_prime_UTR	863395	863431	-	3UTR_0232	C4N14_04105	37
three_prime_UTR	868560	868616	+	3UTR_0233	C4N14_04130	57
three_prime_UTR	869892	870076	+	3UTR_0234	C4N14_04135	185
three_prime_UTR	870612	870782	+	3UTR_0235	C4N14_04140	171
three_prime_UTR	877178	877221	+	3UTR_0236	C4N14_04170	44
three_prime_UTR	881207	881254	+	3UTR_0237	C4N14_04190	48
three_prime_UTR	882223	882287	+	3UTR_0238	C4N14_04205	65
three_prime_UTR	885803	885956	+	3UTR_0239	C4N14_04225	154
three_prime_UTR	891536	891799	+	3UTR_0241	C4N14_04265	264
three_prime_UTR	891536	891605	+	3UTR_0240	C4N14_04265	70
three_prime_UTR	891552	891618	-	3UTR_0242	C4N14_04270	67
three_prime_UTR	894632	894682	-	3UTR_0243	C4N14_04285	51
three_prime_UTR	904910	904954	+	3UTR_0244	C4N14_04330	45
three_prime_UTR	906462	906517	+	3UTR_0245	C4N14_04335	56
three_prime_UTR	912741	912814	+	3UTR_0246	C4N14_04365	74
three_prime_UTR	916946	917026	+	3UTR_0247	C4N14_04385	81
three_prime_UTR	920603	920669	+	3UTR_0248	C4N14_04400	67
three_prime_UTR	925997	926059	+	3UTR_0249	C4N14_04425	63
three_prime_UTR	926816	926871	+	3UTR_0250	C4N14_04430	56
three_prime_UTR	927799	927893	+	3UTR_0251	C4N14_04445	95
three_prime_UTR	929200	929305	-	3UTR_0252	C4N14_04455	106
three_prime_UTR	938407	938485	+	3UTR_0253	C4N14_04500	79
three_prime_UTR	944613	944924	+	3UTR_0255	C4N14_04520	312
three_prime_UTR	944613	944794	+	3UTR_0254	C4N14_04520	182
three_prime_UTR	944620	944696	-	3UTR_0256	C4N14_04525	77
three_prime_UTR	947998	948070	-	3UTR_0257	C4N14_04545	73
three_prime_UTR	950593	950775	-	3UTR_0258	C4N14_04560	183
three_prime_UTR	956385	956410	+	3UTR_0259	C4N14_04585	26
three_prime_UTR	959929	959979	+	3UTR_0260	C4N14_04600	51
three_prime_UTR	960919	960957	+	3UTR_0261	C4N14_04605	39
three_prime_UTR	969724	969814	+	3UTR_0262	C4N14_04635	91
three_prime_UTR	972533	972584	+	3UTR_0263	C4N14_04645	52
three_prime_UTR	972535	972607	-	3UTR_0264	C4N14_04650	73
three_prime_UTR	975215	975235	-	3UTR_0265	C4N14_04665	21
three_prime_UTR	975995	976032	-	3UTR_0266	C4N14_04670	38
three_prime_UTR	979759	979837	+	3UTR_0267	C4N14_04680	79
three_prime_UTR	986168	986218	+	3UTR_0268	C4N14_04710	51
three_prime_UTR	988590	988708	+	3UTR_0269	C4N14_04725	119
three_prime_UTR	990167	990213	-	3UTR_0270	C4N14_04735	47
three_prime_UTR	1006243	1006331	+	3UTR_0271	C4N14_04805	89
three_prime_UTR	1008473	1008515	+	3UTR_0272	C4N14_04815	43
three_prime_UTR	1008481	1008528	-	3UTR_0273	C4N14_04820	48
three_prime_UTR	1031442	1031606	+	3UTR_0274	C4N14_04915	165
three_prime_UTR	1033887	1034125	+	3UTR_0275	C4N14_04920	239
three_prime_UTR	1034398	1034420	+	3UTR_0276	C4N14_04925	23
three_prime_UTR	1037331	1037401	+	3UTR_0277	C4N14_04940	71
three_prime_UTR	1037847	1037879	-	3UTR_0278	C4N14_04945	33
three_prime_UTR	1039073	1039514	-	3UTR_0279	C4N14_04955	442
three_prime_UTR	1046953	1046996	+	3UTR_0280	C4N14_04985	44
three_prime_UTR	1046956	1046969	-	3UTR_0281	C4N14_04990	14
three_prime_UTR	1049209	1049273	+	3UTR_0282	C4N14_05000	65
three_prime_UTR	1052227	1052295	+	3UTR_0283	C4N14_05010	69
three_prime_UTR	1056711	1056762	+	3UTR_0284	C4N14_05050	52
three_prime_UTR	1057815	1057867	+	3UTR_0285	C4N14_05055	53
three_prime_UTR	1060764	1060832	-	3UTR_0286	C4N14_05075	69
three_prime_UTR	1064233	1064313	-	3UTR_0287	C4N14_05100	81
three_prime_UTR	1064235	1064311	+	3UTR_0288	C4N14_05095	77
three_prime_UTR	1065644	1065728	-	3UTR_0289	C4N14_05105	84
three_prime_UTR	1074984	1075228	+	3UTR_0290	C4N14_05155	245
three_prime_UTR	1076647	1076734	+	3UTR_0291	C4N14_05160	88
three_prime_UTR	1077693	1078220	+	3UTR_0292	C4N14_05170	528
three_prime_UTR	1077712	1077751	-	3UTR_0293	C4N14_05175	40
three_prime_UTR	1079118	1079156	-	3UTR_0294	C4N14_05180	39
three_prime_UTR	1092486	1092542	+	3UTR_0295	C4N14_05255	57
three_prime_UTR	1096307	1096440	+	3UTR_0296	C4N14_05265	134
three_prime_UTR	1097436	1097757	+	3UTR_0297	C4N14_05270	322
three_prime_UTR	1099075	1099126	-	3UTR_0298	C4N14_05280	52
three_prime_UTR	1116460	1116501	+	3UTR_0299	C4N14_05320	42
three_prime_UTR	1117782	1117959	-	3UTR_0300	C4N14_05335	178
three_prime_UTR	1117906	1117961	+	3UTR_0301	C4N14_05330	56
three_prime_UTR	1123942	1123995	+	3UTR_0302	C4N14_05360	54
three_prime_UTR	1125714	1125766	+	3UTR_0303	C4N14_05365	53
three_prime_UTR	1129596	1129650	+	3UTR_0304	C4N14_05385	55
three_prime_UTR	1129603	1129704	-	3UTR_0305	C4N14_05390	102
three_prime_UTR	1129707	1129970	-	3UTR_0306	C4N14_05395	264
three_prime_UTR	1130506	1130561	-	3UTR_0307	C4N14_05400	56
three_prime_UTR	1131051	1131260	-	3UTR_0308	C4N14_05405	210
three_prime_UTR	1133009	1133055	+	3UTR_0309	C4N14_05420	47
three_prime_UTR	1133715	1133738	+	3UTR_0310	C4N14_05425	24
three_prime_UTR	1136376	1136444	+	3UTR_0311	C4N14_05440	69
three_prime_UTR	1139100	1139222	+	3UTR_0312	C4N14_05455	123
three_prime_UTR	1148181	1148225	+	3UTR_0313	C4N14_05500	45
three_prime_UTR	1153538	1153923	-	3UTR_0314	C4N14_05535	386
three_prime_UTR	1157302	1157344	-	3UTR_0315	C4N14_05555	43
three_prime_UTR	1157304	1157346	+	3UTR_0316	C4N14_05550	43
three_prime_UTR	1160449	1160620	+	3UTR_0317	C4N14_05565	172
three_prime_UTR	1160577	1160625	-	3UTR_0318	C4N14_05570	49
three_prime_UTR	1164081	1164135	-	3UTR_0319	C4N14_05590	55
three_prime_UTR	1166021	1166069	+	3UTR_0320	C4N14_05600	49
three_prime_UTR	1166075	1166088	-	3UTR_0321	C4N14_05605	14
three_prime_UTR	1171259	1171317	-	3UTR_0322	C4N14_05635	59
three_prime_UTR	1174966	1175010	-	3UTR_0323	C4N14_05650	45
three_prime_UTR	1188948	1189005	+	3UTR_0324	C4N14_05720	58
three_prime_UTR	1194923	1194965	-	3UTR_0326	C4N14_05750	43
three_prime_UTR	1194923	1194964	+	3UTR_0325	C4N14_05745	42
three_prime_UTR	1203891	1203968	+	3UTR_0327	C4N14_05780	78
three_prime_UTR	1208057	1208226	-	3UTR_0328	C4N14_05805	170
three_prime_UTR	1208059	1208106	+	3UTR_0329	C4N14_05800	48
three_prime_UTR	1210489	1210560	+	3UTR_0330	C4N14_05815	72
three_prime_UTR	1210517	1210560	-	3UTR_0331	C4N14_05820	44
three_prime_UTR	1214351	1214468	+	3UTR_0332	C4N14_05830	118
three_prime_UTR	1216422	1216498	+	3UTR_0333	C4N14_05840	77
three_prime_UTR	1218294	1218337	+	3UTR_0334	C4N14_05850	44
three_prime_UTR	1219985	1220050	+	3UTR_0335	C4N14_05865	66
three_prime_UTR	1220095	1220108	-	3UTR_0336	C4N14_05870	14
three_prime_UTR	1223697	1223748	+	3UTR_0337	C4N14_05880	52
three_prime_UTR	1225583	1225768	+	3UTR_0338	C4N14_05890	186
three_prime_UTR	1237671	1237796	+	3UTR_0339	C4N14_05955	126
three_prime_UTR	1237729	1237784	-	3UTR_0340	C4N14_05960	56
three_prime_UTR	1243529	1243590	+	3UTR_0341	C4N14_05990	62
three_prime_UTR	1248209	1248265	+	3UTR_0342	C4N14_06020	57
three_prime_UTR	1248466	1248527	-	3UTR_0343	C4N14_06025	62
three_prime_UTR	1249483	1249525	-	3UTR_0344	C4N14_06030	43
three_prime_UTR	1250500	1250716	-	3UTR_0345	C4N14_06035	217
three_prime_UTR	1269561	1269616	+	3UTR_0346	C4N14_06130	56
three_prime_UTR	1273156	1273225	+	3UTR_0347	C4N14_06150	70
three_prime_UTR	1273959	1274554	+	3UTR_0348	C4N14_06155	596
three_prime_UTR	1274515	1274582	-	3UTR_0349	C4N14_06165	68
three_prime_UTR	1280971	1281056	-	3UTR_0350	fspC2	86
three_prime_UTR	1283941	1284023	+	3UTR_0351	C4N14_06210	83
three_prime_UTR	1287515	1287565	+	3UTR_0352	C4N14_06225	51
three_prime_UTR	1301146	1301205	+	3UTR_0353	C4N14_06270	60
three_prime_UTR	1303490	1303550	-	3UTR_0354	C4N14_06285	61
three_prime_UTR	1303508	1303532	+	3UTR_0355	C4N14_06280	25
three_prime_UTR	1306132	1306184	-	3UTR_0356	C4N14_06295	53
three_prime_UTR	1315103	1315148	-	3UTR_0357	C4N14_06345	46
three_prime_UTR	1319146	1319342	-	3UTR_0358	C4N14_06365	197
three_prime_UTR	1325808	1326047	+	3UTR_0359	C4N14_06385	240
three_prime_UTR	1331941	1331983	-	3UTR_0360	C4N14_06400	43
three_prime_UTR	1331942	1331976	+	3UTR_0361	C4N14_06395	35
three_prime_UTR	1335139	1335203	+	3UTR_0362	C4N14_06410	65
three_prime_UTR	1338109	1338174	+	3UTR_0363	C4N14_06425	66
three_prime_UTR	1338122	1338175	-	3UTR_0364	C4N14_06430	54
three_prime_UTR	1341018	1341073	+	3UTR_0365	C4N14_06440	56
three_prime_UTR	1341018	1341066	-	3UTR_0366	C4N14_06445	49
three_prime_UTR	1345458	1345559	-	3UTR_0367	C4N14_06455	102
three_prime_UTR	1351240	1351288	-	3UTR_0368	C4N14_06485	49
three_prime_UTR	1351242	1351289	+	3UTR_0369	C4N14_06480	48
three_prime_UTR	1363456	1363517	+	3UTR_0370	C4N14_06525	62
three_prime_UTR	1363463	1363510	-	3UTR_0371	C4N14_06530	48
three_prime_UTR	1366706	1366761	+	3UTR_0372	C4N14_06535	56
three_prime_UTR	1368393	1368674	+	3UTR_0373	C4N14_06540	282
three_prime_UTR	1368628	1368753	-	3UTR_0374	C4N14_06545	126
three_prime_UTR	1372588	1372655	-	3UTR_0375	C4N14_06555	68
three_prime_UTR	1374464	1374502	-	3UTR_0376	C4N14_06560	39
three_prime_UTR	1375343	1375543	-	3UTR_0377	C4N14_06575	201
three_prime_UTR	1382477	1382527	+	3UTR_0378	C4N14_06610	51
three_prime_UTR	1382480	1382623	-	3UTR_0379	C4N14_06615	144
three_prime_UTR	1388886	1388929	-	3UTR_0380	C4N14_06645	44
three_prime_UTR	1390854	1390978	-	3UTR_0381	C4N14_06655	125
three_prime_UTR	1396757	1396779	-	3UTR_0382	C4N14_06685	23
three_prime_UTR	1396765	1396789	+	3UTR_0383	C4N14_06680	25
three_prime_UTR	1403838	1403883	-	3UTR_0384	C4N14_06715	46
three_prime_UTR	1405886	1405940	-	3UTR_0385	C4N14_06725	55
three_prime_UTR	1408149	1408226	+	3UTR_0386	C4N14_06745	78
three_prime_UTR	1409533	1409641	-	3UTR_0387	C4N14_06755	109
three_prime_UTR	1411401	1411472	-	3UTR_0388	C4N14_06760	72
three_prime_UTR	1412113	1412169	-	3UTR_0389	C4N14_06765	57
three_prime_UTR	1413165	1413247	+	3UTR_0390	C4N14_06770	83
three_prime_UTR	1413179	1413270	-	3UTR_0391	C4N14_06775	92
three_prime_UTR	1414892	1414939	-	3UTR_0392	C4N14_06785	48
three_prime_UTR	1425013	1425059	-	3UTR_0393	C4N14_06830	47
three_prime_UTR	1431355	1431379	+	3UTR_0394	C4N14_06860	25
three_prime_UTR	1431384	1431395	-	3UTR_0395	C4N14_06865	12
three_prime_UTR	1435897	1435969	+	3UTR_0396	C4N14_06885	73
three_prime_UTR	1444054	1444177	-	3UTR_0397	C4N14_06955	124
three_prime_UTR	1447151	1447340	-	3UTR_0398	C4N14_06975	190
three_prime_UTR	1448353	1448433	-	3UTR_0399	C4N14_06980	81
three_prime_UTR	1449995	1450061	-	3UTR_0400	C4N14_06995	67
three_prime_UTR	1452584	1452803	+	3UTR_0401	C4N14_07005	220
three_prime_UTR	1460221	1460286	+	3UTR_0402	C4N14_07045	66
three_prime_UTR	1460833	1460914	+	3UTR_0403	C4N14_07050	82
three_prime_UTR	1460845	1460920	-	3UTR_0404	C4N14_07055	76
three_prime_UTR	1465448	1465486	+	3UTR_0405	C4N14_07070	39
three_prime_UTR	1475762	1475811	+	3UTR_0406	C4N14_07120	50
three_prime_UTR	1477531	1477598	+	3UTR_0407	C4N14_07135	68
three_prime_UTR	1477538	1477605	-	3UTR_0408	C4N14_07140	68
three_prime_UTR	1479044	1479092	-	3UTR_0409	C4N14_07150	49
three_prime_UTR	1479711	1479768	-	3UTR_0410	C4N14_07155	58
three_prime_UTR	1483267	1483326	-	3UTR_0411	C4N14_07170	60
three_prime_UTR	1485152	1485199	-	3UTR_0412	C4N14_07180	48
three_prime_UTR	1489375	1489410	+	3UTR_0413	C4N14_07195	36
three_prime_UTR	1489383	1489443	-	3UTR_0414	C4N14_07200	61
three_prime_UTR	1489834	1490048	-	3UTR_0415	C4N14_07205	215
three_prime_UTR	1507116	1507166	+	3UTR_0416	C4N14_07270	51
three_prime_UTR	1507121	1507426	-	3UTR_0417	C4N14_07275	306
three_prime_UTR	1510866	1511037	+	3UTR_0418	C4N14_07290	172
three_prime_UTR	1531494	1531540	+	3UTR_0419	C4N14_07415	47
three_prime_UTR	1537092	1537193	+	3UTR_0420	C4N14_07425	102
three_prime_UTR	1538582	1538879	-	3UTR_0421	C4N14_07440	298
three_prime_UTR	1538640	1538879	-	3UTR_0422	C4N14_07440	240
three_prime_UTR	1539786	1539825	-	3UTR_0423	C4N14_07445	40
three_prime_UTR	1542712	1542741	+	3UTR_0424	C4N14_07455	30
three_prime_UTR	1547225	1547257	+	3UTR_0425	C4N14_07475	33
three_prime_UTR	1549863	1550007	+	3UTR_0426	C4N14_07485	145
three_prime_UTR	1552640	1552704	+	3UTR_0427	C4N14_07500	65
three_prime_UTR	1558646	1558693	+	3UTR_0428	C4N14_07540	48
three_prime_UTR	1558653	1558696	-	3UTR_0429	C4N14_07545	44
three_prime_UTR	1560365	1560405	-	3UTR_0430	C4N14_07555	41
three_prime_UTR	1568180	1568392	+	3UTR_0431	C4N14_07590	213
three_prime_UTR	1569448	1569462	+	3UTR_0432	C4N14_07600	15
three_prime_UTR	1574921	1575078	+	3UTR_0433	C4N14_07635	158
three_prime_UTR	1576464	1576511	+	3UTR_0434	C4N14_07645	48
three_prime_UTR	1581788	1581919	-	3UTR_0435	C4N14_07685	132
three_prime_UTR	1585509	1585557	+	3UTR_0436	C4N14_07700	49
three_prime_UTR	1585527	1585553	-	3UTR_0437	C4N14_07705	27
three_prime_UTR	1588960	1589127	+	3UTR_0438	C4N14_07725	168
three_prime_UTR	1592509	1592594	+	3UTR_0439	C4N14_07740	86
three_prime_UTR	1592529	1592616	-	3UTR_0440	C4N14_07745	88
three_prime_UTR	1601332	1601439	+	3UTR_0441	C4N14_07780	108
three_prime_UTR	1602916	1603201	+	3UTR_0442	C4N14_07785	286
three_prime_UTR	1604625	1604690	+	3UTR_0443	C4N14_07790	66
three_prime_UTR	1608557	1608598	+	3UTR_0444	C4N14_07810	42
three_prime_UTR	1618948	1619017	+	3UTR_0445	C4N14_07850	70
three_prime_UTR	1621275	1621320	+	3UTR_0446	C4N14_07880	46
three_prime_UTR	1631072	1631120	-	3UTR_0447	C4N14_07915	49
three_prime_UTR	1631073	1631117	+	3UTR_0448	C4N14_07910	45
three_prime_UTR	1636735	1636787	-	3UTR_0449	C4N14_07945	53
three_prime_UTR	1639177	1639218	+	3UTR_0450	C4N14_07965	42
three_prime_UTR	1639539	1639672	-	3UTR_0451	C4N14_07970	134
three_prime_UTR	1640356	1640670	-	3UTR_0452	C4N14_07975	315
three_prime_UTR	1646158	1646167	-	3UTR_0453	C4N14_08000	10
three_prime_UTR	1649617	1649841	-	3UTR_0454	C4N14_08020	225
three_prime_UTR	1652402	1652440	-	3UTR_0455	C4N14_08025	39
three_prime_UTR	1663037	1663076	-	3UTR_0456	C4N14_08050	40
three_prime_UTR	1667345	1667382	-	3UTR_0457	C4N14_08060	38
three_prime_UTR	1672259	1672354	+	3UTR_0458	C4N14_08070	96
three_prime_UTR	1672280	1672362	-	3UTR_0459	C4N14_08075	83
three_prime_UTR	1680008	1680062	-	3UTR_0460	C4N14_08110	55
three_prime_UTR	1685082	1685253	+	3UTR_0462	C4N14_08125	172
three_prime_UTR	1685082	1685125	+	3UTR_0461	C4N14_08125	44
three_prime_UTR	1685094	1685120	-	3UTR_0463	C4N14_08130	27
three_prime_UTR	1689121	1689180	-	3UTR_0464	C4N14_08150	60
three_prime_UTR	1701922	1701992	+	3UTR_0465	C4N14_08195	71
three_prime_UTR	1704304	1704597	+	3UTR_0466	C4N14_08205	294
three_prime_UTR	1706807	1706853	+	3UTR_0467	C4N14_08220	47
three_prime_UTR	1708865	1708917	+	3UTR_0468	C4N14_08225	53
three_prime_UTR	1708871	1708929	-	3UTR_0469	C4N14_08230	59
three_prime_UTR	1710928	1711138	-	3UTR_0470	C4N14_08240	211
three_prime_UTR	1714913	1714975	+	3UTR_0471	C4N14_08250	63
three_prime_UTR	1714931	1714990	-	3UTR_0472	C4N14_08255	60
three_prime_UTR	1716355	1716417	-	3UTR_0473	C4N14_08260	63
three_prime_UTR	1721459	1721702	+	3UTR_0474	C4N14_08270	244
three_prime_UTR	1722813	1722926	+	3UTR_0475	C4N14_08280	114
three_prime_UTR	1722814	1722931	-	3UTR_0476	C4N14_08285	118
three_prime_UTR	1732274	1732311	+	3UTR_0477	C4N14_08325	38
three_prime_UTR	1732277	1732309	-	3UTR_0478	C4N14_08330	33
three_prime_UTR	1734749	1734798	-	3UTR_0479	C4N14_08340	50
three_prime_UTR	1739450	1739547	-	3UTR_0480	C4N14_08370	98
three_prime_UTR	1742857	1742898	-	3UTR_0481	C4N14_08380	42
three_prime_UTR	1745557	1745611	-	3UTR_0482	C4N14_08400	55
three_prime_UTR	1745557	1745606	+	3UTR_0483	C4N14_08395	50
three_prime_UTR	1749647	1749870	+	3UTR_0484	C4N14_08420	224
three_prime_UTR	1753579	1753602	+	3UTR_0485	C4N14_08440	24
three_prime_UTR	1757591	1757642	+	3UTR_0486	C4N14_08460	52
three_prime_UTR	1759564	1759717	+	3UTR_0487	C4N14_08470	154
three_prime_UTR	1759648	1759770	-	3UTR_0488	C4N14_08475	123
three_prime_UTR	1763215	1763327	+	3UTR_0489	C4N14_08485	113
three_prime_UTR	1763334	1763422	-	3UTR_0490	C4N14_08490	89
three_prime_UTR	1768347	1768501	-	3UTR_0491	C4N14_08510	155
three_prime_UTR	1770154	1770207	+	3UTR_0492	C4N14_08515	54
three_prime_UTR	1772128	1772188	+	3UTR_0493	C4N14_08525	61
three_prime_UTR	1772143	1772192	-	3UTR_0494	C4N14_08530	50
three_prime_UTR	1774487	1774574	-	3UTR_0495	C4N14_08545	88
three_prime_UTR	1776532	1776578	-	3UTR_0496	C4N14_08550	47
three_prime_UTR	1780599	1780840	-	3UTR_0497	C4N14_08565	242
three_prime_UTR	1781262	1781402	-	3UTR_0498	C4N14_08570	141
three_prime_UTR	1786190	1786425	+	3UTR_0500	C4N14_08605	236
three_prime_UTR	1786190	1786243	+	3UTR_0499	C4N14_08605	54
three_prime_UTR	1786366	1786427	-	3UTR_0501	C4N14_08610	62
three_prime_UTR	1788088	1788287	-	3UTR_0502	C4N14_08615	200
three_prime_UTR	1792232	1792275	-	3UTR_0503	C4N14_08625	44
three_prime_UTR	1792233	1792280	+	3UTR_0504	C4N14_08620	48
three_prime_UTR	1797800	1797951	-	3UTR_0505	C4N14_08660	152
three_prime_UTR	1810043	1810320	-	3UTR_0507	C4N14_08715	277
three_prime_UTR	1810267	1810320	-	3UTR_0506	C4N14_08715	53
three_prime_UTR	1814430	1814540	-	3UTR_0509	C4N14_08735	111
three_prime_UTR	1817290	1817346	-	3UTR_0510	C4N14_08740	57
three_prime_UTR	1818315	1818407	-	3UTR_0511	C4N14_08750	93
three_prime_UTR	1825416	1825491	+	3UTR_0512	C4N14_08765	76
three_prime_UTR	1826797	1826987	-	3UTR_0513	C4N14_08775	191
three_prime_UTR	1831973	1832033	+	3UTR_0514	C4N14_08800	61
three_prime_UTR	1834176	1834364	+	3UTR_0515	C4N14_08810	189
three_prime_UTR	1834176	1834226	-	3UTR_0517	C4N14_08815	51
three_prime_UTR	1834176	1834218	+	3UTR_0516	C4N14_08810	43
three_prime_UTR	1843051	1843094	-	3UTR_0518	C4N14_08855	44
three_prime_UTR	1846799	1846867	+	3UTR_0519	C4N14_08865	69
three_prime_UTR	1854978	1855004	-	3UTR_0520	C4N14_08910	27
three_prime_UTR	1854999	1855010	+	3UTR_0521	C4N14_08905	12
three_prime_UTR	1856240	1856314	-	3UTR_0522	C4N14_08920	75
three_prime_UTR	1858050	1858112	-	3UTR_0523	C4N14_08930	63
three_prime_UTR	1860891	1861094	+	3UTR_0524	C4N14_08940	204
three_prime_UTR	1862382	1862435	+	3UTR_0525	C4N14_08950	54
three_prime_UTR	1862392	1862433	-	3UTR_0526	C4N14_08955	42
three_prime_UTR	1863054	1863115	-	3UTR_0527	C4N14_08960	62
three_prime_UTR	1865790	1865851	-	3UTR_0528	C4N14_08980	62
three_prime_UTR	1873882	1873912	+	3UTR_0529	C4N14_09005	31
three_prime_UTR	1877838	1877895	+	3UTR_0530	C4N14_09025	58
three_prime_UTR	1881114	1881170	-	3UTR_0531	C4N14_09060	57
three_prime_UTR	1881115	1881166	+	3UTR_0532	C4N14_09055	52
three_prime_UTR	1884491	1884544	+	3UTR_0533	C4N14_09070	54
three_prime_UTR	1884550	1884557	-	3UTR_0534	C4N14_09075	8
three_prime_UTR	1890626	1890681	+	3UTR_0535	C4N14_09105	56
three_prime_UTR	1892462	1892585	+	3UTR_0536	C4N14_09115	124
three_prime_UTR	1893786	1893823	+	3UTR_0537	C4N14_09120	38
three_prime_UTR	1893789	1893821	-	3UTR_0538	C4N14_09125	33
three_prime_UTR	1896976	1897022	+	3UTR_0539	C4N14_09135	47
three_prime_UTR	1901760	1902013	+	3UTR_0540	C4N14_09155	254
three_prime_UTR	1901774	1902017	-	3UTR_0541	C4N14_09160	244
three_prime_UTR	1905552	1905608	-	3UTR_0542	C4N14_09170	57
three_prime_UTR	1906122	1906177	-	3UTR_0543	C4N14_09175	56
three_prime_UTR	1915428	1915490	-	3UTR_0544	C4N14_09205	63
three_prime_UTR	1919480	1919567	+	3UTR_0545	C4N14_09220	88
three_prime_UTR	1919527	1919570	-	3UTR_0546	C4N14_09225	44
three_prime_UTR	1921459	1921857	+	3UTR_0547	C4N14_09235	399
three_prime_UTR	1921459	1921672	+	3UTR_0548	C4N14_09235	214
three_prime_UTR	1921630	1921875	-	3UTR_0549	C4N14_09240	246
three_prime_UTR	1925396	1925506	-	3UTR_0550	C4N14_09255	111
three_prime_UTR	1926481	1926744	-	3UTR_0551	C4N14_09265	264
three_prime_UTR	1932700	1932753	-	3UTR_0552	C4N14_09285	54
three_prime_UTR	1932702	1932755	+	3UTR_0553	C4N14_09280	54
three_prime_UTR	1933595	1933731	+	3UTR_0554	C4N14_09295	137
three_prime_UTR	1933681	1933729	-	3UTR_0555	C4N14_09300	49
three_prime_UTR	1940588	1941074	-	3UTR_0556	C4N14_09335	487
three_prime_UTR	1950155	1950209	-	3UTR_0557	C4N14_09355	55
three_prime_UTR	1957649	1957784	-	3UTR_0558	C4N14_09400	136
three_prime_UTR	1957661	1957784	+	3UTR_0559	C4N14_09395	124
three_prime_UTR	1958199	1958212	-	3UTR_0560	C4N14_09405	14
three_prime_UTR	1958478	1958525	-	3UTR_0561	C4N14_09410	48
three_prime_UTR	1959408	1959513	-	3UTR_0562	C4N14_09415	106
three_prime_UTR	1960733	1960857	-	3UTR_0563	C4N14_09425	125
three_prime_UTR	1961743	1961944	-	3UTR_0564	C4N14_09430	202
three_prime_UTR	1965455	1965517	+	3UTR_0565	C4N14_09440	63
three_prime_UTR	1966675	1966748	+	3UTR_0566	C4N14_09450	74
three_prime_UTR	1971449	1971836	+	3UTR_0567	C4N14_09470	388
three_prime_UTR	1973541	1973683	-	3UTR_0568	C4N14_09490	143
three_prime_UTR	1974362	1974416	-	3UTR_0569	C4N14_09495	55
three_prime_UTR	1975171	1975438	-	3UTR_0570	C4N14_09500	268
three_prime_UTR	1977001	1977121	-	3UTR_0571	C4N14_09510	121
three_prime_UTR	1984620	1984783	+	3UTR_0572	C4N14_09545	164
three_prime_UTR	1984649	1984795	-	3UTR_0573	C4N14_09550	147
three_prime_UTR	1986912	1986931	+	3UTR_0574	C4N14_09560	20
three_prime_UTR	1986936	1986937	-	3UTR_0575	C4N14_09565	2
three_prime_UTR	1991662	1991747	+	3UTR_0576	C4N14_09585	86
three_prime_UTR	1991702	1991763	-	3UTR_0577	C4N14_09590	62
three_prime_UTR	1996840	1996924	+	3UTR_0578	C4N14_09605	85
three_prime_UTR	2006857	2006916	+	3UTR_0579	C4N14_09640	60
three_prime_UTR	2012546	2012595	+	3UTR_0580	C4N14_09655	50
three_prime_UTR	2012551	2012600	-	3UTR_0581	C4N14_09660	50
three_prime_UTR	2013717	2013778	+	3UTR_0582	C4N14_09665	62
three_prime_UTR	2015099	2015357	+	3UTR_0584	C4N14_09670	259
three_prime_UTR	2015099	2015140	+	3UTR_0583	C4N14_09670	42
three_prime_UTR	2016844	2016906	-	3UTR_0585	C4N14_09685	63
three_prime_UTR	2024629	2024661	+	3UTR_0586	C4N14_09720	33
three_prime_UTR	2027105	2027128	-	3UTR_0587	C4N14_09730	24
three_prime_UTR	2035184	2035259	+	3UTR_0588	C4N14_09740	76
three_prime_UTR	2035382	2035440	-	3UTR_0589	C4N14_09745	59
three_prime_UTR	2042355	2042403	+	3UTR_0590	C4N14_09780	49
three_prime_UTR	2042406	2042486	-	3UTR_0591	C4N14_09785	81
three_prime_UTR	2045159	2045330	+	3UTR_0592	C4N14_09790	172
three_prime_UTR	2048142	2048217	-	3UTR_0593	C4N14_09805	76
three_prime_UTR	2049047	2049188	-	3UTR_0594	C4N14_09810	142
three_prime_UTR	2049832	2049869	-	3UTR_0595	C4N14_09815	38
three_prime_UTR	2050195	2050233	-	3UTR_0596	C4N14_09820	39
three_prime_UTR	2052549	2052571	-	3UTR_0597	C4N14_09840	23
three_prime_UTR	2053707	2053717	-	3UTR_0598	C4N14_09845	11
three_prime_UTR	2060782	2060861	-	3UTR_0599	C4N14_09870	80
three_prime_UTR	2060798	2060857	+	3UTR_0600	C4N14_09865	60
three_prime_UTR	2062339	2062410	-	3UTR_0601	C4N14_09875	72
three_prime_UTR	2064078	2064155	-	3UTR_0602	C4N14_09880	78
three_prime_UTR	2065865	2065907	-	3UTR_0603	C4N14_09895	43
three_prime_UTR	2071560	2071621	-	3UTR_0604	C4N14_09920	62
three_prime_UTR	2076887	2076954	-	3UTR_0605	C4N14_09950	68
three_prime_UTR	2077628	2077744	-	3UTR_0606	C4N14_09955	117
three_prime_UTR	2079313	2079385	-	3UTR_0607	C4N14_09960	73
three_prime_UTR	2083236	2083280	-	3UTR_0608	C4N14_09970	45
three_prime_UTR	2087554	2087612	-	3UTR_0609	C4N14_10005	59
three_prime_UTR	2088399	2088436	-	3UTR_0610	C4N14_10010	38
three_prime_UTR	2093594	2093633	-	3UTR_0611	C4N14_10030	40
three_prime_UTR	2105397	2105482	-	3UTR_0612	C4N14_10085	86
three_prime_UTR	2106996	2107047	-	3UTR_0613	C4N14_10095	52
three_prime_UTR	2111587	2111642	+	3UTR_0614	C4N14_10120	56
three_prime_UTR	2113776	2113813	+	3UTR_0615	C4N14_10130	38
three_prime_UTR	2113779	2113811	-	3UTR_0616	C4N14_10135	33
three_prime_UTR	2117722	2117768	-	3UTR_0617	C4N14_10155	47
three_prime_UTR	2119530	2119583	-	3UTR_0618	C4N14_10170	54
three_prime_UTR	2130453	2130502	+	3UTR_0619	C4N14_10220	50
three_prime_UTR	2135235	2135308	+	3UTR_0620	C4N14_10245	74
three_prime_UTR	2135252	2135312	-	3UTR_0621	C4N14_10250	61
three_prime_UTR	2143762	2143820	+	3UTR_0622	C4N14_10305	59
three_prime_UTR	2148780	2148829	+	3UTR_0623	C4N14_10330	50
three_prime_UTR	2148782	2148834	-	3UTR_0624	C4N14_10335	53
three_prime_UTR	2154339	2154384	+	3UTR_0625	C4N14_10340	46
three_prime_UTR	2154343	2154385	-	3UTR_0626	C4N14_10345	43
three_prime_UTR	2163629	2163665	-	3UTR_0627	C4N14_10370	37
three_prime_UTR	2169024	2169098	+	3UTR_0628	C4N14_10385	75
three_prime_UTR	2170790	2170863	-	3UTR_0629	C4N14_10400	74
three_prime_UTR	2175939	2176008	+	3UTR_0630	C4N14_10425	70
three_prime_UTR	2180114	2180171	+	3UTR_0631	C4N14_10435	58
three_prime_UTR	2182056	2182118	+	3UTR_0632	C4N14_10440	63
three_prime_UTR	2189031	2189239	+	3UTR_0633	C4N14_10470	209
three_prime_UTR	2192156	2192300	+	3UTR_0634	C4N14_10480	145
three_prime_UTR	2193675	2193719	+	3UTR_0635	C4N14_10485	45
three_prime_UTR	2193677	2193731	-	3UTR_0636	C4N14_10490	55
three_prime_UTR	2200671	2200735	+	3UTR_0637	C4N14_10515	65
three_prime_UTR	2200683	2200752	-	3UTR_0638	C4N14_10520	70
three_prime_UTR	2203483	2203559	+	3UTR_0639	C4N14_10525	77
three_prime_UTR	2208608	2208674	+	3UTR_0640	C4N14_10535	67
three_prime_UTR	2208623	2208684	-	3UTR_0641	C4N14_10540	62
three_prime_UTR	2210478	2210533	-	3UTR_0642	C4N14_10545	56
three_prime_UTR	2214215	2214257	-	3UTR_0643	fusolisin	43
three_prime_UTR	2218392	2218621	-	3UTR_0644	C4N14_10570	230
three_prime_UTR	2218496	2218623	+	3UTR_0645	C4N14_10565	128
three_prime_UTR	2218503	2218621	-	3UTR_0646	C4N14_10570	119
three_prime_UTR	2221003	2221087	-	3UTR_0647	C4N14_10585	85
three_prime_UTR	2223440	2223500	-	3UTR_0648	C4N14_10595	61
three_prime_UTR	2227702	2227769	-	3UTR_0649	C4N14_10615	68
three_prime_UTR	2229096	2229166	+	3UTR_0650	C4N14_10625	71
three_prime_UTR	2231974	2232018	+	3UTR_0651	C4N14_10635	45
three_prime_UTR	2234697	2234826	+	3UTR_0652	C4N14_10645	130
three_prime_UTR	2234781	2234830	-	3UTR_0653	C4N14_10650	50
three_prime_UTR	2237081	2237165	-	3UTR_0654	C4N14_10660	85
three_prime_UTR	2243691	2243769	-	3UTR_0655	C4N14_10665	79
three_prime_UTR	2255251	2255306	-	3UTR_0656	C4N14_10670	56
three_prime_UTR	2256888	2256929	-	3UTR_0657	C4N14_10675	42
three_prime_UTR	2271197	2271257	+	3UTR_0658	C4N14_10735	61
three_prime_UTR	2271199	2271255	-	3UTR_0659	C4N14_10740	57
three_prime_UTR	2280360	2280503	+	3UTR_0660	C4N14_10785	144
three_prime_UTR	2282237	2282495	+	3UTR_0661	C4N14_10790	259
three_prime_UTR	2284698	2284837	+	3UTR_0662	C4N14_10805	140
three_prime_UTR	2285734	2285803	-	3UTR_0663	C4N14_10815	70
three_prime_UTR	2294811	2295034	-	3UTR_0664	C4N14_10860	224

## Sheet: Table S1C
Supplementary table S1C: Overview of identified 5' UTRs for F. nucleatum.
type	start	stop	strand	id	associated gene	length
five_prime_UTR	865	924	-	5UTR_0001	C4N14_00010	60
five_prime_UTR	2153	2180	-	5UTR_0002	C4N14_00015	28
five_prime_UTR	3678	3710	+	5UTR_0003	C4N14_00025	33
five_prime_UTR	10066	10149	-	5UTR_0004	C4N14_00050	84
five_prime_UTR	10476	10495	+	5UTR_0005	C4N14_00055	20
five_prime_UTR	22745	23030	-	5UTR_0006	C4N14_00100	286
five_prime_UTR	48914	48971	-	5UTR_0007	C4N14_00180	58
five_prime_UTR	55345	55449	-	5UTR_0008	C4N14_00215	105
five_prime_UTR	57926	57949	-	5UTR_0009	C4N14_00225	24
five_prime_UTR	58074	58137	+	5UTR_0010	C4N14_00230	64
five_prime_UTR	67229	67269	-	5UTR_0011	C4N14_00265	41
five_prime_UTR	68898	68929	-	5UTR_0012	C4N14_00270	32
five_prime_UTR	69086	69130	+	5UTR_0013	C4N14_00275	45
five_prime_UTR	74166	74183	-	5UTR_0014	C4N14_00300	18
five_prime_UTR	81432	81531	-	5UTR_0015	C4N14_00305	100
five_prime_UTR	83065	83116	-	5UTR_0016	C4N14_00310	52
five_prime_UTR	86146	86188	-	5UTR_0017	C4N14_00325	43
five_prime_UTR	86302	86331	+	5UTR_0018	C4N14_00330	30
five_prime_UTR	89425	89434	-	5UTR_0019	C4N14_00340	10
five_prime_UTR	92446	92493	-	5UTR_0020	C4N14_00355	48
five_prime_UTR	92581	92612	+	5UTR_0021	C4N14_00360	32
five_prime_UTR	102879	103114	-	5UTR_0022	C4N14_00465	236
five_prime_UTR	105191	105418	-	5UTR_0023	C4N14_00470	228
five_prime_UTR	110500	110605	-	5UTR_0024	C4N14_00495	106
five_prime_UTR	111770	111799	+	5UTR_0025	C4N14_00505	30
five_prime_UTR	119125	119141	-	5UTR_0026	C4N14_00540	17
five_prime_UTR	119757	119785	-	5UTR_0027	C4N14_00545	29
five_prime_UTR	122795	122821	-	5UTR_0028	C4N14_00565	27
five_prime_UTR	131508	131538	-	5UTR_0029	C4N14_00605	31
five_prime_UTR	137090	137456	-	5UTR_0030	C4N14_00630	367
five_prime_UTR	137235	137261	+	5UTR_0031	C4N14_00635	27
five_prime_UTR	137854	137891	+	5UTR_0032	fscp1	38
five_prime_UTR	139734	139840	-	5UTR_0033	C4N14_00655	107
five_prime_UTR	139920	140034	+	5UTR_0034	C4N14_00660	115
five_prime_UTR	153859	153909	-	5UTR_0035	C4N14_00785	51
five_prime_UTR	154036	154130	+	5UTR_0036	C4N14_00790	95
five_prime_UTR	163011	163051	+	5UTR_0037	C4N14_00830	41
five_prime_UTR	166356	166411	-	5UTR_0038	C4N14_00845	56
five_prime_UTR	168158	168185	-	5UTR_0039	C4N14_00850	28
five_prime_UTR	171098	171125	-	5UTR_0040	C4N14_00860	28
five_prime_UTR	174391	174549	+	5UTR_0041	C4N14_00875	159
five_prime_UTR	176931	176962	-	5UTR_0042	C4N14_00890	32
five_prime_UTR	179829	179953	-	5UTR_0043	C4N14_00900	125
five_prime_UTR	211602	211624	-	5UTR_0044	C4N14_01040	23
five_prime_UTR	211602	211677	-	5UTR_0045	C4N14_01040	76
five_prime_UTR	211757	211793	+	5UTR_0046	C4N14_01045	37
five_prime_UTR	215896	215946	+	5UTR_0047	C4N14_01060	51
five_prime_UTR	221763	221838	+	5UTR_0048	C4N14_01090	76
five_prime_UTR	224285	224467	-	5UTR_0049	C4N14_01100	183
five_prime_UTR	238812	238858	+	5UTR_0050	C4N14_01165	47
five_prime_UTR	240925	240967	+	5UTR_0051	C4N14_01175	43
five_prime_UTR	243087	243116	+	5UTR_0052	C4N14_01180	30
five_prime_UTR	254134	254185	-	5UTR_0053	C4N14_01215	52
five_prime_UTR	258520	258547	-	5UTR_0054	C4N14_01240	28
five_prime_UTR	267231	267289	-	5UTR_0055	C4N14_01285	59
five_prime_UTR	268279	268370	-	5UTR_0056	C4N14_01290	92
five_prime_UTR	283004	283048	-	5UTR_0057	C4N14_01385	45
five_prime_UTR	284439	284533	-	5UTR_0058	C4N14_01390	95
five_prime_UTR	290932	290964	-	5UTR_0059	C4N14_01480	33
five_prime_UTR	291091	291116	+	5UTR_0060	C4N14_01485	26
five_prime_UTR	293124	293205	-	5UTR_0061	C4N14_01495	82
five_prime_UTR	293124	293151	-	5UTR_0062	C4N14_01495	28
five_prime_UTR	293227	293257	+	5UTR_0063	C4N14_01500	31
five_prime_UTR	297816	297868	-	5UTR_0064	C4N14_01525	53
five_prime_UTR	300143	300189	-	5UTR_0065	C4N14_01535	47
five_prime_UTR	304392	304459	-	5UTR_0066	new_CDS1	68
five_prime_UTR	304478	304523	+	5UTR_0067	C4N14_01550	46
five_prime_UTR	304831	304868	+	5UTR_0068	C4N14_01555	38
five_prime_UTR	307649	307677	+	5UTR_0069	C4N14_01570	29
five_prime_UTR	309876	309905	-	5UTR_0070	C4N14_01575	30
five_prime_UTR	310198	310261	+	5UTR_0071	C4N14_01580	64
five_prime_UTR	321086	321118	-	5UTR_0072	C4N14_01635	33
five_prime_UTR	336035	336074	-	5UTR_0073	C4N14_01670	40
five_prime_UTR	336164	336188	+	5UTR_0074	C4N14_01675	25
five_prime_UTR	338777	338788	-	5UTR_0075	C4N14_01695	12
five_prime_UTR	338970	339005	+	5UTR_0076	C4N14_01700	36
five_prime_UTR	345704	345727	-	5UTR_0077	C4N14_01735	24
five_prime_UTR	346211	346251	+	5UTR_0078	C4N14_01745	41
five_prime_UTR	350782	351023	-	5UTR_0079	C4N14_01760	242
five_prime_UTR	351534	351563	-	5UTR_0080	C4N14_01765	30
five_prime_UTR	356466	356545	-	5UTR_0081	C4N14_01790	80
five_prime_UTR	356729	356778	+	5UTR_0082	C4N14_01795	50
five_prime_UTR	364821	364871	-	5UTR_0083	C4N14_01825	51
five_prime_UTR	367002	367033	-	5UTR_0084	C4N14_01830	32
five_prime_UTR	381438	381654	-	5UTR_0085	C4N14_01900	217
five_prime_UTR	382131	382180	-	5UTR_0086	C4N14_01905	50
five_prime_UTR	382689	382722	-	5UTR_0087	C4N14_01910	34
five_prime_UTR	393725	393805	-	5UTR_0088	C4N14_01945	81
five_prime_UTR	393869	393894	+	5UTR_0089	C4N14_01950	26
five_prime_UTR	396163	396192	-	5UTR_0090	C4N14_01955	30
five_prime_UTR	404297	404479	+	5UTR_0091	C4N14_01975	183
five_prime_UTR	407167	407216	-	5UTR_0092	C4N14_01990	50
five_prime_UTR	407994	408009	+	5UTR_0093	C4N14_02000	16
five_prime_UTR	411511	411582	-	5UTR_0094	C4N14_02020	72
five_prime_UTR	412976	413007	-	5UTR_0095	C4N14_02025	32
five_prime_UTR	414988	415021	-	5UTR_0096	C4N14_02035	34
five_prime_UTR	415137	415167	+	5UTR_0097	C4N14_02040	31
five_prime_UTR	419285	419307	-	5UTR_0098	C4N14_02055	23
five_prime_UTR	422020	422045	-	5UTR_0099	C4N14_02070	26
five_prime_UTR	423848	423849	-	5UTR_0100	C4N14_02075	2
five_prime_UTR	425661	425759	-	5UTR_0101	C4N14_02080	99
five_prime_UTR	426500	426526	+	5UTR_0102	C4N14_02090	27
five_prime_UTR	427815	428087	-	5UTR_0103	C4N14_02095	273
five_prime_UTR	427815	427877	-	5UTR_0104	C4N14_02095	63
five_prime_UTR	427815	428038	-	5UTR_0105	C4N14_02095	224
five_prime_UTR	439058	439093	-	5UTR_0106	C4N14_02160	36
five_prime_UTR	439182	439205	+	5UTR_0107	C4N14_02165	24
five_prime_UTR	439662	439703	+	5UTR_0108	C4N14_02170	42
five_prime_UTR	447399	447418	+	5UTR_0109	C4N14_02200	20
five_prime_UTR	449080	449110	+	5UTR_0110	C4N14_02205	31
five_prime_UTR	483259	483282	-	5UTR_0111	C4N14_02345	24
five_prime_UTR	485222	485294	-	5UTR_0112	C4N14_02350	73
five_prime_UTR	485821	485854	+	5UTR_0113	C4N14_02355	34
five_prime_UTR	493734	493825	+	5UTR_0114	C4N14_02400	92
five_prime_UTR	495587	495632	-	5UTR_0115	C4N14_02410	46
five_prime_UTR	495709	495739	+	5UTR_0116	C4N14_02415	31
five_prime_UTR	496975	496997	-	5UTR_0117	C4N14_02420	23
five_prime_UTR	499938	500000	-	5UTR_0118	C4N14_02435	63
five_prime_UTR	500068	500087	+	5UTR_0119	C4N14_02440	20
five_prime_UTR	503131	503148	+	5UTR_0120	C4N14_02445	18
five_prime_UTR	504720	504749	+	5UTR_0121	C4N14_02460	30
five_prime_UTR	506410	506600	+	5UTR_0122	C4N14_02465	191
five_prime_UTR	508776	508809	-	5UTR_0123	C4N14_02480	34
five_prime_UTR	508894	508917	+	5UTR_0124	C4N14_02485	24
five_prime_UTR	511527	511541	-	5UTR_0125	C4N14_02500	15
five_prime_UTR	517058	517092	-	5UTR_0126	C4N14_02505	35
five_prime_UTR	517851	517921	-	5UTR_0127	C4N14_02510	71
five_prime_UTR	519247	519275	-	5UTR_0128	C4N14_02520	29
five_prime_UTR	519697	519735	-	5UTR_0129	C4N14_02525	39
five_prime_UTR	522005	522029	-	5UTR_0130	C4N14_02540	25
five_prime_UTR	523327	523349	-	5UTR_0131	C4N14_02545	23
five_prime_UTR	523407	523508	+	5UTR_0132	C4N14_02550	102
five_prime_UTR	527241	527264	-	5UTR_0133	C4N14_02575	24
five_prime_UTR	527353	527597	+	5UTR_0134	C4N14_02580	245
five_prime_UTR	528211	528289	+	5UTR_0135	C4N14_02585	79
five_prime_UTR	530064	530095	+	5UTR_0136	C4N14_02595	32
five_prime_UTR	533381	533404	+	5UTR_0137	C4N14_02610	24
five_prime_UTR	535132	535159	+	5UTR_0138	C4N14_02625	28
five_prime_UTR	536834	536861	+	5UTR_0139	C4N14_02635	28
five_prime_UTR	538238	538271	+	5UTR_0140	C4N14_02640	34
five_prime_UTR	539799	539857	+	5UTR_0141	C4N14_02645	59
five_prime_UTR	541153	541186	+	5UTR_0142	C4N14_02660	34
five_prime_UTR	553138	553190	+	5UTR_0143	C4N14_02700	53
five_prime_UTR	568175	568226	+	5UTR_0144	C4N14_02740	52
five_prime_UTR	583128	583301	+	5UTR_0145	C4N14_02835	174
five_prime_UTR	585639	585682	+	5UTR_0146	C4N14_02845	44
five_prime_UTR	591339	591411	+	5UTR_0147	C4N14_02875	73
five_prime_UTR	599141	599205	+	5UTR_0148	C4N14_02910	65
five_prime_UTR	607557	607604	+	5UTR_0149	C4N14_02940	48
five_prime_UTR	616588	616626	-	5UTR_0150	C4N14_02990	39
five_prime_UTR	616893	616938	+	5UTR_0151	C4N14_02995	46
five_prime_UTR	620573	620599	-	5UTR_0152	C4N14_03015	27
five_prime_UTR	620679	620710	+	5UTR_0153	C4N14_03020	32
five_prime_UTR	624253	624525	-	5UTR_0154	C4N14_03030	273
five_prime_UTR	630369	630450	-	5UTR_0155	C4N14_03070	82
five_prime_UTR	633401	633453	-	5UTR_0156	C4N14_03080	53
five_prime_UTR	633667	633699	+	5UTR_0157	C4N14_03085	33
five_prime_UTR	635381	635569	-	5UTR_0158	C4N14_03090	189
five_prime_UTR	635612	635709	+	5UTR_0159	C4N14_03095	98
five_prime_UTR	638812	638889	-	5UTR_0160	C4N14_03100	78
five_prime_UTR	639680	639748	-	5UTR_0161	C4N14_03105	69
five_prime_UTR	642563	642634	-	5UTR_0162	C4N14_03125	72
five_prime_UTR	644818	645047	-	5UTR_0163	C4N14_03130	230
five_prime_UTR	648698	648720	-	5UTR_0164	C4N14_03145	23
five_prime_UTR	651691	651729	+	5UTR_0165	C4N14_03155	39
five_prime_UTR	652211	652241	+	5UTR_0166	C4N14_03160	31
five_prime_UTR	656690	656912	+	5UTR_0167	C4N14_03180	223
five_prime_UTR	656884	656912	+	5UTR_0168	C4N14_03180	29
five_prime_UTR	661188	661427	+	5UTR_0169	C4N14_03205	240
five_prime_UTR	667276	667307	+	5UTR_0170	C4N14_03235	32
five_prime_UTR	671770	671857	+	5UTR_0171	C4N14_03280	88
five_prime_UTR	672645	672692	+	5UTR_0172	C4N14_03290	48
five_prime_UTR	673419	673634	+	5UTR_0173	C4N14_03300	216
five_prime_UTR	674483	674559	+	5UTR_0174	C4N14_03310	77
five_prime_UTR	677748	677768	+	5UTR_0175	C4N14_03315	21
five_prime_UTR	687777	687929	-	5UTR_0176	C4N14_03345	153
five_prime_UTR	687963	687987	+	5UTR_0177	C4N14_03350	25
five_prime_UTR	691349	691509	-	5UTR_0178	C4N14_03355	161
five_prime_UTR	691693	691721	+	5UTR_0179	C4N14_03360	29
five_prime_UTR	693123	693154	+	5UTR_0180	C4N14_03365	32
five_prime_UTR	698358	698412	+	5UTR_0181	C4N14_03400	55
five_prime_UTR	704563	704632	+	5UTR_0182	C4N14_03415	70
five_prime_UTR	712319	712344	+	5UTR_0183	C4N14_03445	26
five_prime_UTR	715979	716014	+	5UTR_0184	C4N14_03460	36
five_prime_UTR	724821	724835	+	5UTR_0185	C4N14_03495	15
five_prime_UTR	727703	727744	+	5UTR_0186	C4N14_03515	42
five_prime_UTR	732255	732349	+	5UTR_0187	C4N14_03520	95
five_prime_UTR	739219	739255	-	5UTR_0188	C4N14_03545	37
five_prime_UTR	739418	739517	+	5UTR_0189	C4N14_03550	100
five_prime_UTR	744498	744532	+	5UTR_0190	C4N14_03560	35
five_prime_UTR	747100	747124	+	5UTR_0191	C4N14_03565	25
five_prime_UTR	749611	749672	+	5UTR_0192	C4N14_03580	62
five_prime_UTR	755156	755198	+	5UTR_0193	C4N14_03605	43
five_prime_UTR	756000	756119	+	5UTR_0194	C4N14_03610	120
five_prime_UTR	763378	763406	+	5UTR_0195	C4N14_03615	29
five_prime_UTR	764181	764416	+	5UTR_0196	C4N14_03620	236
five_prime_UTR	766904	766972	-	5UTR_0197	C4N14_03635	69
five_prime_UTR	767079	767129	+	5UTR_0198	C4N14_03640	51
five_prime_UTR	767416	767439	+	5UTR_0199	C4N14_03645	24
five_prime_UTR	768477	768519	-	5UTR_0200	C4N14_03650	43
five_prime_UTR	768875	768980	-	5UTR_0201	C4N14_03655	106
five_prime_UTR	769323	769353	-	5UTR_0202	C4N14_03660	31
five_prime_UTR	769417	769541	+	5UTR_0203	C4N14_03665	125
five_prime_UTR	770891	771014	+	5UTR_0204	C4N14_03670	124
five_prime_UTR	771654	771678	+	5UTR_0205	C4N14_03675	25
five_prime_UTR	773461	773485	+	5UTR_0206	C4N14_03695	25
five_prime_UTR	773880	773905	+	5UTR_0207	C4N14_03700	26
five_prime_UTR	778044	778380	+	5UTR_0208	C4N14_03720	337
five_prime_UTR	787588	787742	+	5UTR_0209	C4N14_03765	155
five_prime_UTR	789484	789570	+	5UTR_0210	C4N14_03770	87
five_prime_UTR	790909	790944	+	5UTR_0211	C4N14_03775	36
five_prime_UTR	797051	797076	-	5UTR_0212	C4N14_03800	26
five_prime_UTR	797576	797600	-	5UTR_0213	C4N14_03805	25
five_prime_UTR	798990	799084	-	5UTR_0214	C4N14_03810	95
five_prime_UTR	809657	809696	-	5UTR_0215	C4N14_03865	40
five_prime_UTR	812020	812068	-	5UTR_0216	C4N14_03875	49
five_prime_UTR	812260	812335	+	5UTR_0217	C4N14_03880	76
five_prime_UTR	812311	812335	+	5UTR_0218	C4N14_03880	25
five_prime_UTR	825364	825414	-	5UTR_0219	C4N14_03940	51
five_prime_UTR	825480	825510	+	5UTR_0220	C4N14_03945	31
five_prime_UTR	828900	828944	-	5UTR_0221	C4N14_03960	45
five_prime_UTR	842717	842723	+	5UTR_0222	C4N14_04030	7
five_prime_UTR	844196	844219	-	5UTR_0223	C4N14_04035	24
five_prime_UTR	848676	848700	+	5UTR_0224	C4N14_04060	25
five_prime_UTR	864872	864951	+	5UTR_0225	C4N14_04110	80
five_prime_UTR	864882	864883	-	5UTR_0226	C4N14_04105	2
five_prime_UTR	865251	865340	+	5UTR_0227	C4N14_04115	90
five_prime_UTR	868272	868331	+	5UTR_0228	C4N14_04130	60
five_prime_UTR	868307	868331	+	5UTR_0229	C4N14_04130	25
five_prime_UTR	877266	877292	+	5UTR_0230	C4N14_04175	27
five_prime_UTR	879664	879713	+	5UTR_0231	C4N14_04185	50
five_prime_UTR	884455	884479	+	5UTR_0232	C4N14_04225	25
five_prime_UTR	886258	886278	+	5UTR_0233	C4N14_04235	21
five_prime_UTR	888667	888705	+	5UTR_0234	C4N14_04250	39
five_prime_UTR	889717	889783	+	5UTR_0235	C4N14_04255	67
five_prime_UTR	894552	894576	-	5UTR_0236	C4N14_04280	25
five_prime_UTR	897800	897840	-	5UTR_0237	C4N14_04295	41
five_prime_UTR	899809	899839	-	5UTR_0238	C4N14_04305	31
five_prime_UTR	899930	900128	+	5UTR_0239	C4N14_04310	199
five_prime_UTR	905008	905027	+	5UTR_0240	C4N14_04335	20
five_prime_UTR	911552	911592	+	5UTR_0241	C4N14_04360	41
five_prime_UTR	912904	913012	+	5UTR_0242	C4N14_04370	109
five_prime_UTR	926899	926927	+	5UTR_0243	C4N14_04435	29
five_prime_UTR	927289	927305	+	5UTR_0244	C4N14_04440	17
five_prime_UTR	931698	931796	-	5UTR_0245	C4N14_04470	99
five_prime_UTR	932588	932626	-	5UTR_0246	C4N14_04475	39
five_prime_UTR	932764	932774	+	5UTR_0247	C4N14_04480	11
five_prime_UTR	936658	936819	-	5UTR_0248	C4N14_04495	162
five_prime_UTR	936658	936676	-	5UTR_0249	C4N14_04495	19
five_prime_UTR	936944	936981	+	5UTR_0250	C4N14_04500	38
five_prime_UTR	938535	938584	+	5UTR_0251	C4N14_04505	50
five_prime_UTR	947897	947955	-	5UTR_0252	C4N14_04540	59
five_prime_UTR	950526	950739	-	5UTR_0253	C4N14_04555	214
five_prime_UTR	951810	951832	+	5UTR_0254	fspC3	23
five_prime_UTR	956479	956517	+	5UTR_0255	C4N14_04590	39
five_prime_UTR	959075	959136	+	5UTR_0256	C4N14_04600	62
five_prime_UTR	961171	961217	+	5UTR_0257	C4N14_04610	47
five_prime_UTR	969878	969936	+	5UTR_0258	C4N14_04640	59
five_prime_UTR	970985	971020	+	5UTR_0259	C4N14_04645	36
five_prime_UTR	975094	975139	-	5UTR_0260	C4N14_04660	46
five_prime_UTR	978265	978376	-	5UTR_0261	C4N14_04670	112
five_prime_UTR	978545	978582	+	5UTR_0262	C4N14_04675	38
five_prime_UTR	979324	979368	+	5UTR_0263	C4N14_04680	45
five_prime_UTR	979871	979910	+	5UTR_0264	C4N14_04685	40
five_prime_UTR	985107	985276	+	5UTR_0265	C4N14_04710	170
five_prime_UTR	986257	986353	+	5UTR_0266	C4N14_04715	97
five_prime_UTR	990029	990050	-	5UTR_0267	C4N14_04730	22
five_prime_UTR	1004230	1004260	-	5UTR_0268	C4N14_04795	31
five_prime_UTR	1004532	1004550	+	5UTR_0269	C4N14_04800	19
five_prime_UTR	1006653	1006705	+	5UTR_0270	C4N14_04810	53
five_prime_UTR	1009297	1009359	-	5UTR_0271	C4N14_04820	63
five_prime_UTR	1009433	1009455	+	5UTR_0272	C4N14_04825	23
five_prime_UTR	1013856	1014195	+	5UTR_0273	C4N14_04840	340
five_prime_UTR	1027552	1027596	+	5UTR_0274	C4N14_04905	45
five_prime_UTR	1031630	1031699	+	5UTR_0275	C4N14_04920	70
five_prime_UTR	1036492	1036508	+	5UTR_0276	C4N14_04940	17
five_prime_UTR	1040704	1040969	-	5UTR_0277	C4N14_04955	266
five_prime_UTR	1044659	1044686	-	5UTR_0278	C4N14_04975	28
five_prime_UTR	1044899	1044925	+	5UTR_0279	C4N14_04980	27
five_prime_UTR	1048532	1048559	-	5UTR_0280	C4N14_04995	28
five_prime_UTR	1048619	1048665	+	5UTR_0281	C4N14_05000	47
five_prime_UTR	1049309	1049359	+	5UTR_0282	C4N14_05005	51
five_prime_UTR	1051280	1051338	+	5UTR_0283	C4N14_05010	59
five_prime_UTR	1053826	1053955	-	5UTR_0284	C4N14_05035	130
five_prime_UTR	1055448	1055684	-	5UTR_0285	C4N14_05040	237
five_prime_UTR	1055786	1055858	+	5UTR_0286	C4N14_05045	73
five_prime_UTR	1056798	1056824	+	5UTR_0287	C4N14_05055	27
five_prime_UTR	1062627	1062681	-	5UTR_0288	C4N14_05080	55
five_prime_UTR	1063133	1063182	-	5UTR_0289	C4N14_05085	50
five_prime_UTR	1063262	1063290	+	5UTR_0290	C4N14_05090	29
five_prime_UTR	1073390	1073525	+	5UTR_0291	C4N14_05145	136
five_prime_UTR	1073399	1073432	-	5UTR_0292	C4N14_05140	34
five_prime_UTR	1074035	1074096	+	5UTR_0293	C4N14_05150	62
five_prime_UTR	1076789	1076816	+	5UTR_0294	C4N14_05170	28
five_prime_UTR	1078904	1079078	-	5UTR_0295	C4N14_05175	175
five_prime_UTR	1086594	1086639	-	5UTR_0296	C4N14_05225	46
five_prime_UTR	1090149	1090162	-	5UTR_0297	C4N14_05240	14
five_prime_UTR	1091508	1091543	-	5UTR_0298	C4N14_05250	36
five_prime_UTR	1091695	1091717	+	5UTR_0299	C4N14_05255	23
five_prime_UTR	1092569	1092608	+	5UTR_0300	C4N14_05260	40
five_prime_UTR	1095182	1095247	+	5UTR_0301	C4N14_05265	66
five_prime_UTR	1100102	1100173	-	5UTR_0302	C4N14_05280	72
five_prime_UTR	1100102	1100225	-	5UTR_0303	C4N14_05280	124
five_prime_UTR	1100373	1100451	+	5UTR_0304	C4N14_05285	79
five_prime_UTR	1109756	1109814	+	5UTR_0305	C4N14_05320	59
five_prime_UTR	1117291	1117330	-	5UTR_0306	C4N14_05325	40
five_prime_UTR	1117451	1117479	+	5UTR_0307	C4N14_05330	29
five_prime_UTR	1118362	1118387	-	5UTR_0308	C4N14_05335	26
five_prime_UTR	1118526	1118555	+	5UTR_0309	C4N14_05340	30
five_prime_UTR	1124132	1124177	+	5UTR_0310	C4N14_05365	46
five_prime_UTR	1130238	1130264	-	5UTR_0311	C4N14_05395	27
five_prime_UTR	1131039	1131211	-	5UTR_0312	C4N14_05400	173
five_prime_UTR	1132362	1132384	-	5UTR_0313	C4N14_05415	23
five_prime_UTR	1133400	1133429	+	5UTR_0314	C4N14_05425	30
five_prime_UTR	1140534	1140550	+	5UTR_0315	C4N14_05470	17
five_prime_UTR	1145027	1145050	+	5UTR_0316	C4N14_05495	24
five_prime_UTR	1155349	1155382	-	5UTR_0317	C4N14_05535	34
five_prime_UTR	1155478	1155502	+	5UTR_0318	C4N14_05540	25
five_prime_UTR	1159751	1159791	+	5UTR_0319	C4N14_05565	41
five_prime_UTR	1160821	1160856	-	5UTR_0320	C4N14_05570	36
five_prime_UTR	1164003	1164056	-	5UTR_0321	C4N14_05585	54
five_prime_UTR	1164805	1164822	-	5UTR_0322	C4N14_05590	18
five_prime_UTR	1164934	1164962	+	5UTR_0323	C4N14_05595	29
five_prime_UTR	1166308	1166339	-	5UTR_0324	C4N14_05605	32
five_prime_UTR	1168008	1168037	-	5UTR_0325	C4N14_05610	30
five_prime_UTR	1168163	1168199	+	5UTR_0326	C4N14_05615	37
five_prime_UTR	1169178	1169197	+	5UTR_0327	C4N14_05620	20
five_prime_UTR	1171212	1171243	-	5UTR_0328	C4N14_05630	32
five_prime_UTR	1171212	1171243	-	5UTR_0329	C4N14_05630	32
five_prime_UTR	1173607	1173656	-	5UTR_0330	C4N14_05635	50
five_prime_UTR	1173789	1173832	+	5UTR_0331	C4N14_05640	44
five_prime_UTR	1176859	1176906	-	5UTR_0332	C4N14_05650	48
five_prime_UTR	1185556	1185579	+	5UTR_0333	C4N14_05690	24
five_prime_UTR	1191725	1191768	-	5UTR_0334	C4N14_05730	44
five_prime_UTR	1191918	1191945	+	5UTR_0335	C4N14_05735	28
five_prime_UTR	1195362	1195392	-	5UTR_0336	C4N14_05750	31
five_prime_UTR	1201529	1201591	-	5UTR_0337	C4N14_05770	63
five_prime_UTR	1201704	1201734	+	5UTR_0338	C4N14_05775	31
five_prime_UTR	1203509	1203539	+	5UTR_0339	C4N14_05780	31
five_prime_UTR	1209500	1209537	-	5UTR_0340	C4N14_05810	38
five_prime_UTR	1209626	1209666	+	5UTR_0341	C4N14_05815	41
five_prime_UTR	1212121	1212280	-	5UTR_0342	C4N14_05820	160
five_prime_UTR	1212280	1212368	+	5UTR_0343	C4N14_05825	89
five_prime_UTR	1215081	1215110	-	5UTR_0344	C4N14_05835	30
five_prime_UTR	1215302	1215377	+	5UTR_0345	C4N14_05840	76
five_prime_UTR	1219174	1219198	+	5UTR_0346	C4N14_05860	25
five_prime_UTR	1219757	1219807	+	5UTR_0347	C4N14_05865	51
five_prime_UTR	1220763	1220808	-	5UTR_0348	C4N14_05870	46
five_prime_UTR	1222123	1222189	-	5UTR_0349	C4N14_05875	67
five_prime_UTR	1222313	1222349	+	5UTR_0350	C4N14_05880	37
five_prime_UTR	1225814	1225837	+	5UTR_0351	C4N14_05900	24
five_prime_UTR	1235072	1235124	+	5UTR_0352	C4N14_05950	53
five_prime_UTR	1238824	1238844	-	5UTR_0353	C4N14_05960	21
five_prime_UTR	1239650	1239759	-	5UTR_0354	C4N14_05965	110
five_prime_UTR	1240402	1240446	+	5UTR_0355	C4N14_05975	45
five_prime_UTR	1240816	1240881	+	5UTR_0356	C4N14_05980	66
five_prime_UTR	1243564	1243612	+	5UTR_0357	C4N14_05995	49
five_prime_UTR	1246306	1246387	+	5UTR_0358	C4N14_06010	82
five_prime_UTR	1250447	1250474	-	5UTR_0359	C4N14_06030	28
five_prime_UTR	1251173	1251241	-	5UTR_0360	C4N14_06035	69
five_prime_UTR	1251347	1251373	+	5UTR_0361	C4N14_06040	27
five_prime_UTR	1262708	1262972	+	5UTR_0362	C4N14_06095	265
five_prime_UTR	1268731	1268753	+	5UTR_0363	C4N14_06130	23
five_prime_UTR	1270440	1270469	-	5UTR_0364	C4N14_06135	30
five_prime_UTR	1270581	1270608	+	5UTR_0365	C4N14_06140	28
five_prime_UTR	1273293	1273324	+	5UTR_0366	C4N14_06155	32
five_prime_UTR	1274461	1274505	-	5UTR_0367	C4N14_06160	45
five_prime_UTR	1278755	1278828	-	5UTR_0368	C4N14_06185	74
five_prime_UTR	1281159	1281181	-	5UTR_0369	fspC2	23
five_prime_UTR	1281302	1281330	+	5UTR_0370	C4N14_06200	29
five_prime_UTR	1282321	1282542	+	5UTR_0371	C4N14_06205	222
five_prime_UTR	1282458	1282542	+	5UTR_0372	C4N14_06205	85
five_prime_UTR	1294555	1294626	-	5UTR_0373	C4N14_06255	72
five_prime_UTR	1295179	1295235	+	5UTR_0374	C4N14_06260	57
five_prime_UTR	1301283	1301315	+	5UTR_0375	C4N14_06275	33
five_prime_UTR	1307211	1307277	-	5UTR_0376	C4N14_06295	67
five_prime_UTR	1309948	1309981	-	5UTR_0377	C4N14_06310	34
five_prime_UTR	1312556	1312593	-	5UTR_0378	C4N14_06320	38
five_prime_UTR	1324304	1324338	-	5UTR_0379	C4N14_06380	35
five_prime_UTR	1324439	1324460	+	5UTR_0380	C4N14_06385	22
five_prime_UTR	1325819	1326066	+	5UTR_0381	C4N14_06390	248
five_prime_UTR	1333313	1333340	+	5UTR_0382	C4N14_06405	28
five_prime_UTR	1335545	1335579	+	5UTR_0383	C4N14_06420	35
five_prime_UTR	1337301	1337358	+	5UTR_0384	C4N14_06425	58
five_prime_UTR	1339933	1340119	-	5UTR_0385	C4N14_06435	187
five_prime_UTR	1340218	1340246	+	5UTR_0386	C4N14_06440	29
five_prime_UTR	1345220	1345371	-	5UTR_0387	C4N14_06450	152
five_prime_UTR	1345983	1346016	-	5UTR_0388	C4N14_06455	34
five_prime_UTR	1349357	1349392	-	5UTR_0389	C4N14_06470	36
five_prime_UTR	1349966	1349988	-	5UTR_0390	C4N14_06475	23
five_prime_UTR	1350069	1350080	+	5UTR_0391	C4N14_06480	12
five_prime_UTR	1357230	1357257	-	5UTR_0392	C4N14_06500	28
five_prime_UTR	1357343	1357377	+	5UTR_0393	C4N14_06505	35
five_prime_UTR	1364057	1364083	-	5UTR_0394	C4N14_06530	27
five_prime_UTR	1364179	1364218	+	5UTR_0395	C4N14_06535	40
five_prime_UTR	1366819	1366871	+	5UTR_0396	C4N14_06540	53
five_prime_UTR	1371608	1371756	-	5UTR_0397	C4N14_06550	149
five_prime_UTR	1374240	1374307	-	5UTR_0398	C4N14_06555	68
five_prime_UTR	1375435	1375498	-	5UTR_0399	C4N14_06570	64
five_prime_UTR	1377360	1377390	-	5UTR_0400	C4N14_06585	30
five_prime_UTR	1385381	1385641	-	5UTR_0401	C4N14_06630	261
five_prime_UTR	1388818	1388860	-	5UTR_0402	C4N14_06640	43
five_prime_UTR	1390809	1390830	-	5UTR_0403	C4N14_06650	22
five_prime_UTR	1391458	1391482	-	5UTR_0404	C4N14_06660	25
five_prime_UTR	1395642	1395683	+	5UTR_0405	C4N14_06680	42
five_prime_UTR	1399689	1399710	-	5UTR_0406	C4N14_06695	22
five_prime_UTR	1403758	1403790	-	5UTR_0407	C4N14_06710	33
five_prime_UTR	1405797	1405836	-	5UTR_0408	C4N14_06720	40
five_prime_UTR	1406763	1406825	-	5UTR_0409	C4N14_06730	63
five_prime_UTR	1407733	1407762	-	5UTR_0410	C4N14_06740	30
five_prime_UTR	1407926	1407938	+	5UTR_0411	C4N14_06745	13
five_prime_UTR	1411908	1411997	-	5UTR_0412	C4N14_06760	90
five_prime_UTR	1412716	1412759	-	5UTR_0413	C4N14_06765	44
five_prime_UTR	1412854	1412912	+	5UTR_0414	C4N14_06770	59
five_prime_UTR	1422066	1422091	-	5UTR_0415	C4N14_06810	26
five_prime_UTR	1424946	1424969	-	5UTR_0416	C4N14_06825	24
five_prime_UTR	1427473	1427498	-	5UTR_0417	C4N14_06840	26
five_prime_UTR	1427622	1427660	+	5UTR_0418	C4N14_06845	39
five_prime_UTR	1428456	1428476	+	5UTR_0419	C4N14_06850	21
five_prime_UTR	1430316	1430498	-	5UTR_0420	C4N14_06855	183
five_prime_UTR	1432674	1432704	-	5UTR_0421	C4N14_06865	31
five_prime_UTR	1434644	1434729	-	5UTR_0422	C4N14_06880	86
five_prime_UTR	1434851	1434885	+	5UTR_0423	C4N14_06885	35
five_prime_UTR	1442156	1442257	-	5UTR_0424	C4N14_06935	102
five_prime_UTR	1442382	1442393	+	5UTR_0425	C4N14_06940	12
five_prime_UTR	1447280	1447305	-	5UTR_0426	C4N14_06970	26
five_prime_UTR	1448250	1448279	-	5UTR_0427	C4N14_06975	30
five_prime_UTR	1450674	1450704	-	5UTR_0428	C4N14_06995	31
five_prime_UTR	1458167	1458475	+	5UTR_0429	C4N14_07040	309
five_prime_UTR	1463510	1463690	-	5UTR_0430	C4N14_07055	181
five_prime_UTR	1463773	1463815	+	5UTR_0431	C4N14_07065	43
five_prime_UTR	1465603	1465604	+	5UTR_0432	C4N14_07075	2
five_prime_UTR	1469665	1469782	+	5UTR_0433	C4N14_07095	118
five_prime_UTR	1469676	1469701	-	5UTR_0434	C4N14_07090	26
five_prime_UTR	1469768	1469782	+	5UTR_0435	C4N14_07095	15
five_prime_UTR	1475425	1475464	+	5UTR_0436	C4N14_07120	40
five_prime_UTR	1478491	1478534	-	5UTR_0437	C4N14_07140	44
five_prime_UTR	1478613	1478640	+	5UTR_0438	C4N14_07145	28
five_prime_UTR	1479576	1479675	-	5UTR_0439	C4N14_07150	100
five_prime_UTR	1481806	1481858	-	5UTR_0440	C4N14_07160	53
five_prime_UTR	1487751	1487787	-	5UTR_0441	C4N14_07185	37
five_prime_UTR	1487971	1488012	+	5UTR_0442	C4N14_07190	42
five_prime_UTR	1494194	1494227	-	5UTR_0443	C4N14_07220	34
five_prime_UTR	1507810	1507883	-	5UTR_0444	C4N14_07280	74
five_prime_UTR	1507947	1507989	+	5UTR_0445	C4N14_07285	43
five_prime_UTR	1509362	1509374	+	5UTR_0446	C4N14_07290	13
five_prime_UTR	1510880	1510891	+	5UTR_0447	C4N14_07295	12
five_prime_UTR	1530523	1530692	+	5UTR_0448	C4N14_07415	170
five_prime_UTR	1531497	1531558	+	5UTR_0449	C4N14_07420	62
five_prime_UTR	1539693	1539734	-	5UTR_0450	C4N14_07440	42
five_prime_UTR	1540545	1540574	+	5UTR_0451	C4N14_07450	30
five_prime_UTR	1541310	1541343	+	5UTR_0452	C4N14_07455	34
five_prime_UTR	1544728	1544774	-	5UTR_0453	C4N14_07465	47
five_prime_UTR	1544895	1544932	+	5UTR_0454	C4N14_07470	38
five_prime_UTR	1549913	1549953	+	5UTR_0455	C4N14_07490	41
five_prime_UTR	1555451	1555532	-	5UTR_0456	C4N14_07515	82
five_prime_UTR	1555620	1555645	+	5UTR_0457	C4N14_07520	26
five_prime_UTR	1561204	1561235	-	5UTR_0458	C4N14_07555	32
five_prime_UTR	1561332	1561360	+	5UTR_0459	C4N14_07560	29
five_prime_UTR	1564727	1564779	+	5UTR_0460	C4N14_07575	53
five_prime_UTR	1567700	1567729	+	5UTR_0461	C4N14_07590	30
five_prime_UTR	1569488	1569508	+	5UTR_0462	C4N14_07605	21
five_prime_UTR	1583792	1583817	-	5UTR_0463	C4N14_07685	26
five_prime_UTR	1584612	1584637	+	5UTR_0464	C4N14_07695	26
five_prime_UTR	1587310	1587337	-	5UTR_0465	C4N14_07715	28
five_prime_UTR	1594600	1594647	-	5UTR_0466	C4N14_07745	48
five_prime_UTR	1600585	1600623	+	5UTR_0467	C4N14_07780	39
five_prime_UTR	1601489	1601535	+	5UTR_0468	C4N14_07785	47
five_prime_UTR	1604734	1604749	+	5UTR_0469	C4N14_07795	16
five_prime_UTR	1610473	1610653	+	5UTR_0470	C4N14_07820	181
five_prime_UTR	1612812	1612994	-	5UTR_0471	C4N14_07825	183
five_prime_UTR	1613921	1613937	+	5UTR_0472	C4N14_07835	17
five_prime_UTR	1621442	1621486	+	5UTR_0473	C4N14_07885	45
five_prime_UTR	1634164	1634216	-	5UTR_0474	C4N14_07930	53
five_prime_UTR	1637703	1637769	-	5UTR_0475	C4N14_07945	67
five_prime_UTR	1638419	1638449	-	5UTR_0476	C4N14_07955	31
five_prime_UTR	1646085	1646106	-	5UTR_0477	C4N14_07995	22
five_prime_UTR	1652356	1652380	-	5UTR_0478	C4N14_08020	25
five_prime_UTR	1654457	1654502	-	5UTR_0479	C4N14_08025	46
five_prime_UTR	1662991	1663006	-	5UTR_0480	C4N14_08045	16
five_prime_UTR	1667239	1667289	-	5UTR_0481	C4N14_08055	51
five_prime_UTR	1671265	1671289	+	5UTR_0482	C4N14_08065	25
five_prime_UTR	1679961	1679991	-	5UTR_0483	C4N14_08105	31
five_prime_UTR	1680930	1681010	-	5UTR_0484	C4N14_08110	81
five_prime_UTR	1682429	1682462	-	5UTR_0485	C4N14_08115	34
five_prime_UTR	1684541	1684573	-	5UTR_0486	C4N14_08120	33
five_prime_UTR	1684757	1684805	+	5UTR_0487	C4N14_08125	49
five_prime_UTR	1688946	1689010	-	5UTR_0488	C4N14_08145	65
five_prime_UTR	1698749	1698798	-	5UTR_0489	C4N14_08180	50
five_prime_UTR	1698788	1698858	+	5UTR_0490	C4N14_08185	71
five_prime_UTR	1702103	1702143	+	5UTR_0491	C4N14_08200	41
five_prime_UTR	1704346	1704616	+	5UTR_0492	C4N14_08210	271
five_prime_UTR	1706896	1706926	+	5UTR_0493	C4N14_08225	31
five_prime_UTR	1714303	1714332	-	5UTR_0494	C4N14_08245	30
five_prime_UTR	1714483	1714498	+	5UTR_0495	C4N14_08250	16
five_prime_UTR	1716191	1716223	-	5UTR_0496	C4N14_08255	33
five_prime_UTR	1720007	1720143	-	5UTR_0497	C4N14_08265	137
five_prime_UTR	1720279	1720294	+	5UTR_0498	C4N14_08270	16
five_prime_UTR	1722356	1722392	+	5UTR_0499	C4N14_08280	37
five_prime_UTR	1726088	1726155	-	5UTR_0500	C4N14_08295	68
five_prime_UTR	1726088	1726125	-	5UTR_0501	C4N14_08295	38
five_prime_UTR	1726268	1726290	+	5UTR_0502	C4N14_08300	23
five_prime_UTR	1726914	1727021	+	5UTR_0503	C4N14_08305	108
five_prime_UTR	1730446	1730470	+	5UTR_0504	C4N14_08325	25
five_prime_UTR	1733294	1733321	-	5UTR_0505	C4N14_08330	28
five_prime_UTR	1734670	1734695	-	5UTR_0506	C4N14_08335	26
five_prime_UTR	1735615	1735640	-	5UTR_0507	C4N14_08340	26
five_prime_UTR	1742671	1742726	-	5UTR_0508	C4N14_08375	56
five_prime_UTR	1745082	1745117	-	5UTR_0509	C4N14_08390	36
five_prime_UTR	1745175	1745199	+	5UTR_0510	C4N14_08395	25
five_prime_UTR	1746383	1746415	-	5UTR_0511	C4N14_08400	33
five_prime_UTR	1746590	1746631	+	5UTR_0512	C4N14_08405	42
five_prime_UTR	1757678	1757701	+	5UTR_0513	C4N14_08465	24
five_prime_UTR	1762499	1762605	-	5UTR_0514	C4N14_08480	107
five_prime_UTR	1762580	1762665	+	5UTR_0515	C4N14_08485	86
five_prime_UTR	1768973	1769016	-	5UTR_0516	C4N14_08510	44
five_prime_UTR	1769122	1769187	+	5UTR_0517	C4N14_08515	66
five_prime_UTR	1773249	1773302	-	5UTR_0518	C4N14_08530	54
five_prime_UTR	1773371	1773399	+	5UTR_0519	C4N14_08535	29
five_prime_UTR	1776384	1776437	-	5UTR_0520	C4N14_08545	54
five_prime_UTR	1779531	1779564	-	5UTR_0521	C4N14_08555	34
five_prime_UTR	1782741	1782770	-	5UTR_0522	C4N14_08575	30
five_prime_UTR	1782846	1782870	+	5UTR_0523	C4N14_08580	25
five_prime_UTR	1784941	1784967	+	5UTR_0524	C4N14_08600	27
five_prime_UTR	1791345	1791373	-	5UTR_0525	C4N14_08615	29
five_prime_UTR	1791468	1791512	+	5UTR_0526	C4N14_08620	45
five_prime_UTR	1796712	1796742	-	5UTR_0527	C4N14_08650	31
five_prime_UTR	1800941	1800970	-	5UTR_0528	C4N14_08675	30
five_prime_UTR	1804078	1804282	-	5UTR_0529	C4N14_08690	205
five_prime_UTR	1807746	1807776	-	5UTR_0530	C4N14_08700	31
five_prime_UTR	1824765	1824788	-	5UTR_0531	C4N14_08760	24
five_prime_UTR	1824838	1824869	+	5UTR_0532	C4N14_08765	32
five_prime_UTR	1828033	1828060	-	5UTR_0533	C4N14_08780	28
five_prime_UTR	1828623	1828648	-	5UTR_0534	C4N14_08785	26
five_prime_UTR	1830077	1830086	-	5UTR_0535	C4N14_08790	10
five_prime_UTR	1830181	1830211	+	5UTR_0536	C4N14_08795	31
five_prime_UTR	1833904	1833929	+	5UTR_0537	C4N14_08810	26
five_prime_UTR	1838678	1838733	-	5UTR_0538	C4N14_08835	56
five_prime_UTR	1842923	1843008	-	5UTR_0539	C4N14_08850	86
five_prime_UTR	1844718	1844750	-	5UTR_0540	C4N14_08855	33
five_prime_UTR	1844830	1844888	+	5UTR_0541	C4N14_08860	59
five_prime_UTR	1853240	1853270	-	5UTR_0542	C4N14_08900	31
five_prime_UTR	1853619	1853660	+	5UTR_0543	C4N14_08905	42
five_prime_UTR	1856167	1856197	-	5UTR_0544	C4N14_08915	31
five_prime_UTR	1857972	1858001	-	5UTR_0545	C4N14_08925	30
five_prime_UTR	1859493	1859523	-	5UTR_0546	C4N14_08935	31
five_prime_UTR	1859679	1859882	+	5UTR_0547	C4N14_08940	204
five_prime_UTR	1862956	1862982	-	5UTR_0548	C4N14_08955	27
five_prime_UTR	1866860	1866935	-	5UTR_0549	C4N14_08980	76
five_prime_UTR	1867908	1867932	-	5UTR_0550	C4N14_08985	25
five_prime_UTR	1868081	1868129	+	5UTR_0551	C4N14_08990	49
five_prime_UTR	1871187	1871209	+	5UTR_0552	C4N14_09000	23
five_prime_UTR	1873952	1873981	+	5UTR_0553	C4N14_09010	30
five_prime_UTR	1881531	1881638	-	5UTR_0554	C4N14_09060	108
five_prime_UTR	1881750	1881786	+	5UTR_0555	C4N14_09065	37
five_prime_UTR	1885803	1885894	-	5UTR_0556	C4N14_09075	92
five_prime_UTR	1890693	1890717	+	5UTR_0557	C4N14_09110	25
five_prime_UTR	1895453	1895470	-	5UTR_0558	C4N14_09130	18
five_prime_UTR	1895607	1895670	+	5UTR_0559	C4N14_09135	64
five_prime_UTR	1897073	1897100	+	5UTR_0560	C4N14_09140	28
five_prime_UTR	1898013	1898040	+	5UTR_0561	C4N14_09145	28
five_prime_UTR	1905462	1905490	-	5UTR_0562	C4N14_09165	29
five_prime_UTR	1912155	1912180	-	5UTR_0563	C4N14_09185	26
five_prime_UTR	1915367	1915379	-	5UTR_0564	C4N14_09200	13
five_prime_UTR	1920282	1920313	-	5UTR_0565	C4N14_09225	32
five_prime_UTR	1920382	1920407	+	5UTR_0566	C4N14_09230	26
five_prime_UTR	1920923	1920957	+	5UTR_0567	C4N14_09235	35
five_prime_UTR	1929803	1929819	-	5UTR_0568	C4N14_09270	17
five_prime_UTR	1929945	1929983	+	5UTR_0569	C4N14_09275	39
five_prime_UTR	1933078	1933119	-	5UTR_0570	C4N14_09285	42
five_prime_UTR	1933119	1933156	-	5UTR_0571	C4N14_09285	38
five_prime_UTR	1933394	1933417	+	5UTR_0572	C4N14_09295	24
five_prime_UTR	1950070	1950092	-	5UTR_0573	C4N14_09350	23
five_prime_UTR	1950875	1950887	-	5UTR_0574	C4N14_09360	13
five_prime_UTR	1952482	1952524	+	5UTR_0575	C4N14_09375	43
five_prime_UTR	1958405	1958418	-	5UTR_0576	C4N14_09405	14
five_prime_UTR	1959967	1960188	-	5UTR_0577	C4N14_09415	222
five_prime_UTR	1959967	1960221	-	5UTR_0578	C4N14_09415	255
five_prime_UTR	1964391	1964425	-	5UTR_0579	C4N14_09435	35
five_prime_UTR	1964679	1964719	+	5UTR_0580	C4N14_09440	41
five_prime_UTR	1966020	1966053	+	5UTR_0581	C4N14_09450	34
five_prime_UTR	1967310	1967336	-	5UTR_0582	C4N14_09455	27
five_prime_UTR	1967461	1967610	+	5UTR_0583	C4N14_09460	150
five_prime_UTR	1971953	1971954	+	5UTR_0584	C4N14_09485	2
five_prime_UTR	1974152	1974280	-	5UTR_0585	C4N14_09490	129
five_prime_UTR	1982646	1982769	-	5UTR_0586	C4N14_09535	124
five_prime_UTR	1982843	1982872	+	5UTR_0587	C4N14_09540	30
five_prime_UTR	1985021	1985048	-	5UTR_0588	C4N14_09550	28
five_prime_UTR	1985131	1985163	+	5UTR_0589	C4N14_09555	33
five_prime_UTR	1987517	1987544	-	5UTR_0590	C4N14_09565	28
five_prime_UTR	1988118	1988140	-	5UTR_0591	C4N14_09570	23
five_prime_UTR	1988227	1988275	+	5UTR_0592	C4N14_09575	49
five_prime_UTR	1991980	1992136	-	5UTR_0593	C4N14_09590	157
five_prime_UTR	1992353	1992385	+	5UTR_0594	C4N14_09595	33
five_prime_UTR	2006945	2006987	+	5UTR_0595	C4N14_09645	43
five_prime_UTR	2013042	2013063	-	5UTR_0596	C4N14_09660	22
five_prime_UTR	2013226	2013287	+	5UTR_0597	C4N14_09665	62
five_prime_UTR	2013833	2013886	+	5UTR_0598	C4N14_09670	54
five_prime_UTR	2015256	2015257	+	5UTR_0599	C4N14_09680	2
five_prime_UTR	2017915	2017953	-	5UTR_0600	C4N14_09685	39
five_prime_UTR	2018027	2018038	+	5UTR_0601	C4N14_09690	12
five_prime_UTR	2018958	2019179	+	5UTR_0602	C4N14_09700	222
five_prime_UTR	2027990	2028094	-	5UTR_0603	C4N14_09730	105
five_prime_UTR	2038087	2038113	-	5UTR_0604	C4N14_09755	27
five_prime_UTR	2038087	2038240	-	5UTR_0605	C4N14_09755	154
five_prime_UTR	2038262	2038360	+	5UTR_0606	C4N14_09760	99
five_prime_UTR	2038348	2038360	+	5UTR_0607	C4N14_09760	13
five_prime_UTR	2039562	2039594	+	5UTR_0608	C4N14_09770	33
five_prime_UTR	2043765	2043823	-	5UTR_0609	C4N14_09785	59
five_prime_UTR	2044087	2044141	+	5UTR_0610	C4N14_09790	55
five_prime_UTR	2050116	2050148	-	5UTR_0611	C4N14_09815	33
five_prime_UTR	2050956	2051045	-	5UTR_0612	C4N14_09825	90
five_prime_UTR	2051407	2051430	-	5UTR_0613	C4N14_09830	24
five_prime_UTR	2056290	2056400	-	5UTR_0614	C4N14_09850	111
five_prime_UTR	2060118	2060155	-	5UTR_0615	C4N14_09860	38
five_prime_UTR	2060269	2060293	+	5UTR_0616	C4N14_09865	25
five_prime_UTR	2063950	2064064	-	5UTR_0617	C4N14_09875	115
five_prime_UTR	2067390	2067534	-	5UTR_0618	C4N14_09895	145
five_prime_UTR	2068665	2068768	-	5UTR_0619	C4N14_09900	104
five_prime_UTR	2071489	2071517	-	5UTR_0620	C4N14_09915	29
five_prime_UTR	2072168	2072194	-	5UTR_0621	C4N14_09920	27
five_prime_UTR	2076833	2076863	-	5UTR_0622	C4N14_09945	31
five_prime_UTR	2077495	2077554	-	5UTR_0623	C4N14_09950	60
five_prime_UTR	2079221	2079265	-	5UTR_0624	C4N14_09955	45
five_prime_UTR	2082989	2083158	-	5UTR_0625	C4N14_09965	170
five_prime_UTR	2082989	2083179	-	5UTR_0626	C4N14_09965	191
five_prime_UTR	2083751	2083811	+	5UTR_0627	C4N14_09985	61
five_prime_UTR	2088321	2088376	-	5UTR_0628	C4N14_10005	56
five_prime_UTR	2093985	2094042	-	5UTR_0629	C4N14_10030	58
five_prime_UTR	2106017	2106224	-	5UTR_0630	C4N14_10085	208
five_prime_UTR	2106317	2106347	+	5UTR_0631	C4N14_10090	31
five_prime_UTR	2110840	2110873	-	5UTR_0632	C4N14_10115	34
five_prime_UTR	2111034	2111061	+	5UTR_0633	C4N14_10120	28
five_prime_UTR	2112767	2112797	+	5UTR_0634	C4N14_10130	31
five_prime_UTR	2115345	2115375	-	5UTR_0635	C4N14_10135	31
five_prime_UTR	2117674	2117700	-	5UTR_0636	C4N14_10150	27
five_prime_UTR	2119423	2119547	-	5UTR_0637	C4N14_10165	125
five_prime_UTR	2120289	2120402	-	5UTR_0638	C4N14_10170	114
five_prime_UTR	2127996	2128178	+	5UTR_0639	C4N14_10215	183
five_prime_UTR	2129654	2129693	+	5UTR_0640	C4N14_10220	40
five_prime_UTR	2130582	2130617	+	5UTR_0641	C4N14_10225	36
five_prime_UTR	2135493	2135525	-	5UTR_0642	C4N14_10250	33
five_prime_UTR	2138938	2139018	-	5UTR_0643	C4N14_10275	81
five_prime_UTR	2142233	2142278	-	5UTR_0644	C4N14_10300	46
five_prime_UTR	2142360	2142396	+	5UTR_0645	C4N14_10305	37
five_prime_UTR	2152531	2152818	-	5UTR_0646	C4N14_10335	288
five_prime_UTR	2153119	2153129	+	5UTR_0647	C4N14_10340	11
five_prime_UTR	2163535	2163579	-	5UTR_0648	C4N14_10365	45
five_prime_UTR	2168712	2168753	+	5UTR_0649	C4N14_10385	42
five_prime_UTR	2172835	2172844	-	5UTR_0650	C4N14_10410	10
five_prime_UTR	2173199	2173230	-	5UTR_0651	C4N14_10415	32
five_prime_UTR	2173481	2173553	+	5UTR_0652	C4N14_10420	73
five_prime_UTR	2176048	2176072	+	5UTR_0653	C4N14_10430	25
five_prime_UTR	2180240	2180300	+	5UTR_0654	C4N14_10440	61
five_prime_UTR	2192420	2192459	+	5UTR_0655	C4N14_10485	40
five_prime_UTR	2198446	2198493	-	5UTR_0656	C4N14_10505	48
five_prime_UTR	2198608	2198622	+	5UTR_0657	C4N14_10510	15
five_prime_UTR	2202181	2202248	-	5UTR_0658	C4N14_10520	68
five_prime_UTR	2202263	2202294	+	5UTR_0659	C4N14_10525	32
five_prime_UTR	2204988	2205040	+	5UTR_0660	C4N14_10535	53
five_prime_UTR	2213687	2213785	-	5UTR_0661	C4N14_10550	99
five_prime_UTR	2217423	2217503	-	5UTR_0662	fusolisin	81
five_prime_UTR	2217617	2217634	+	5UTR_0663	C4N14_10565	18
five_prime_UTR	2226743	2226768	-	5UTR_0664	C4N14_10600	26
five_prime_UTR	2228028	2228062	-	5UTR_0665	C4N14_10615	35
five_prime_UTR	2228214	2228253	+	5UTR_0666	C4N14_10620	40
five_prime_UTR	2228882	2229182	+	5UTR_0667	C4N14_10630	301
five_prime_UTR	2232041	2232064	+	5UTR_0668	C4N14_10640	24
five_prime_UTR	2236983	2237048	-	5UTR_0669	C4N14_10655	66
five_prime_UTR	2243535	2243613	-	5UTR_0670	C4N14_10660	79
five_prime_UTR	2255131	2255184	-	5UTR_0671	C4N14_10665	54
five_prime_UTR	2256725	2256757	-	5UTR_0672	C4N14_10670	33
five_prime_UTR	2268735	2268761	-	5UTR_0673	C4N14_10725	27
five_prime_UTR	2270248	2270288	-	5UTR_0674	C4N14_10730	41
five_prime_UTR	2270313	2270353	+	5UTR_0675	C4N14_10735	41
five_prime_UTR	2273008	2273195	-	5UTR_0676	C4N14_10740	188
five_prime_UTR	2273305	2273337	+	5UTR_0677	C4N14_10750	33
five_prime_UTR	2277011	2277019	-	5UTR_0678	C4N14_10770	9
five_prime_UTR	2277138	2277188	+	5UTR_0679	C4N14_10775	51
five_prime_UTR	2286140	2286193	-	5UTR_0680	C4N14_10815	54

## Sheet: Table S1D
Supplementary table S1D: Overview of RNA-seq and mass spectrometry data comparing the empty vector control and FoxJ overexpression (Figure 5).
					RNA-seq data		mass spectrometry data
name	product_ATc	signaling peptide? -- analysis not finished	Strand_ATc	locus tag in ATCC 25586	log2 fold change	FDR	fold change	p-value
C4N14_03740	hypothetical protein		+	FN1865	-1.0246	0.00265022	3.79	0.000874
C4N14_00835	M48 family peptidase		-	not found via blast	1.92091	6.8578e-20	2.47	0.000618
C4N14_04605	toxin-antitoxin system YwqK family antitoxin		+	FN0248	2.37773	4.92569e-24	2.36	0.000491
C4N14_08320	SAM-dependent methyltransferase		+	FN0778	0.0784341	0.941236	2.3	0.000618
C4N14_07460	DNA-binding response regulator		-	FN0943	0.341097	0.026411	2.04	0.0125
C4N14_02225	ShlB/FhaC/HecB family hemolysin secretion/activation protein		-	not found via blast	0.529775	0.187476	1.97	0.000817
C4N14_08020	BREX-1 system phosphatase PglZ type A		-	not found via blast	-0.0400345	0.999947	1.83	0.0667
C4N14_03380	modification methylase		+	FN1935	0.530848	0.0279408	1.78	0.000253
C4N14_00365	hypothetical protein		-	FN1560	0.667516	0.0357399	1.72	0.00139
C4N14_06095	HD domain-containing protein		+	FN1207	-0.328406	0.153166	1.72	0.0183
C4N14_02785	ethanolamine utilization microcompartment protein EutL		+	FN0081	-0.422833	0.659546	1.7	0.0189
C4N14_10090	hypothetical protein		+	FN0413	0.0838846	0.918224	1.57	0.0225
C4N14_03075	sodium-dependent transporter		-	FN1989	-1.73738	2.46301e-09	1.49	0.0254
C4N14_03565	cytidine deaminase		+	FN1902	-0.109239	0.812913	1.46	0.0265
C4N14_05355	MipA/OmpV family protein		+	FN0394	-0.205386	0.512938	1.38	0.00814
C4N14_08130	ABC transporter ATP-binding protein		-	FN0817	-0.284795	0.211191	1.31	0.0342
C4N14_04740	DUF2156 domain-containing protein		-	FN0277	0.924545	7.84618e-09	1.25	0.135
C4N14_02580	hypothetical protein		+	FN0049	1.46633	2.99178e-06	1.24	0.0219
C4N14_06370	YihY/virulence factor BrkB family protein		-	FN1154	0.0984651	0.646976	1.21	0.0402
C4N14_05695	50S ribosomal protein L36		+	not found via blast	0.463649	0.0142221	1.19	0.0155
C4N14_04150	ribonuclease E/G		+	FN0154	0.285481	0.541996	1.19	0.0415
C4N14_04715	enoyl-CoA hydratase		+	FN0271	0.0306897	0.999947	1.19	0.0421
C4N14_07265	bifunctional phosphoribosylaminoimidazolecarboxamide formyltransferase/IMP cyclohydrolase PurH		+	FN0982	1.32135	2.2366e-08	1.17	0.0056
C4N14_03765	sodium:proton antiporter		+	FN1860	-1.06289	0.001201	1.17	0.0998
C4N14_06365	PASTA domain-containing protein		-	FN1155	0.182352	0.286789	1.16	0.00121
C4N14_07575	protease		+	FN0920	-0.120413	0.716772	1.14	0.0371
C4N14_07355	precorrin-6Y C52C15-methyltransferase (decarboxylating) subunit CbiT		+	FN0964	-0.00373773	0.999947	1.1	0.152
C4N14_05090	histidine kinase		+	FN0338	0.197298	0.342542	1.09	0.0419
C4N14_02695	GTP cyclohydrolase I FolE		+	FN0071	0.345503	0.239611	1.07	0.0225
C4N14_00055	62C7-dimethyl-8-ribityllumazine synthase		+	FN1505	1.87014	4.78692e-24	1.06	0.0213
C4N14_06800	integrase		-	FN1071	0.0565543	0.939785	1.05	0.0545
C4N14_10085	bifunctional pyrimidine operon transcriptional regulator/uracil phosphoribosyltransferase		-	FN0418	-0.9709	7.3096e-12	1.05	0.00165
C4N14_06780	alpha/beta hydrolase		-	FN1075	-0.338143	0.023292	1.04	0.0114
C4N14_05815	sirohydrochlorin cobaltochelatase		+	FN1263	1.08135	4.05429e-10	1.02	0.0255
C4N14_01620	metal ABC transporter ATP-binding protein		-	FN1811	-0.596283	0.001737	1.01	0.0172
C4N14_01245	V-type ATP synthase subunit D		-	FN1733	-1.35449	6.95563e-09	1.01	0.00699
C4N14_09105	SIS domain-containing protein		+	FN0627	-1.32312	0.000162006	0.999	0.00937
C4N14_05635	cell surface protein		-	not found via blast	-2.09523	2.78848e-27	0.989	0.0848
C4N14_00100	autotransporter		-	not found via blast	1.39886	3.00286e-05	0.966	0.0753
C4N14_07515	hypothetical protein		-	FN0932	0.265181	0.287265	0.964	0.0756
C4N14_00060	bifunctional diaminohydroxyphosphoribosylaminopyrimidine deaminase/5-amino-6-(5-phosphoribosylamino)uracil reductase RibD		+	FN1506	1.82706	2.41367e-22	0.963	0.0287
C4N14_04160	pantetheine-phosphate adenylyltransferase		+	FN0156	0.165478	0.481366	0.955	0.0919
C4N14_08860	co-chaperone GroES		+	FN0676	2.11136	2.85096e-14	0.929	0.00306
C4N14_10145	holo-[acyl-carrier-protein] synthase		-	FN1342	0.0391552	0.999947	0.925	0.0711
C4N14_07015	YjgP/YjgQ family permease		+	FN1030	-0.232497	0.181403	0.917	0.107
C4N14_06165	hypothetical protein		-	FN1192	0.661887	0.0818018	0.916	0.00267
C4N14_03155	RidA family protein		+	FN1973	-0.259886	0.266999	0.898	0.0169
C4N14_08175	tRNA (cytidine(34)-2-O)-methyltransferase		-	FN0809	0.0266923	0.999947	0.888	0.448
C4N14_05570	DUF1858 domain-containing protein		-	FN1309	0.114043	0.87976	0.878	0.366
C4N14_03205	TonB-dependent receptor		+	FN1971	-0.494331	0.0836715	0.878	0.00727
C4N14_00520	electron transport complex subunit RsxA		-	FN1592	-0.68185	0.0833265	0.878	0.0531
C4N14_07520	NUDIX domain-containing protein		+	FN0931	0.248605	0.54542	0.869	0.0805
C4N14_10800	N-acetylneuraminate lyase		+	FN1475	-0.676908	0.0174307	0.869	0.00247
C4N14_01905	transcriptional repressor		-	FN2045	0.273503	0.441335	0.854	0.00192
C4N14_07225	phosphoribosylformylglycinamidine synthase		+	FN0990	1.67869	2.33239e-14	0.85	0.00499
C4N14_07345	precorrin-6y C52C15-methyltransferase (decarboxylating) subunit CbiE		+	FN0966	-0.106764	0.916008	0.815	0.0914
C4N14_07235	phosphoribosylaminoimidazolesuccinocarboxamide synthase		+	FN0988	1.50377	9.68792e-07	0.809	0.0267
C4N14_06230	CRISPR-associated helicase/endonuclease Cas3		+	FN1179	-0.0794132	0.905055	0.807	0.121
C4N14_01525	hypothetical protein		-	FN1792	1.44205	8.75217e-08	0.806	0.229
C4N14_08865	chaperonin GroEL		+	FN0675	1.42767	6.90608e-13	0.794	0.0102
C4N14_05810	hypothetical protein		-	FN1264	-0.196966	0.779892	0.794	0.0038
C4N14_03560	CoA-disulfide reductase		+	FN1903	-0.297607	0.683501	0.794	0.0168
C4N14_08920	nitronate monooxygenase		-	FN0664	-0.310075	0.0452996	0.794	0.0146
C4N14_06200	NAD-dependent protein deacylase		+	FN1185	-0.172326	0.705432	0.793	0.0333
C4N14_03855	diguanylate cyclase		-	FN1842	-1.00085	8.00497e-11	0.789	0.0974
C4N14_03720	3-aminobutyryl-CoA ammonia-lyase		+	FN1869	-0.889919	0.101364	0.787	0.0238
C4N14_02795	ethanolamine utilization microcompartment protein EutM		+	FN0083	-0.612513	0.115228	0.781	0.00729
C4N14_06295	galactose/glucose ABC transporter substrate-binding protein MglB		-	FN1165	-0.254195	0.455344	0.778	0.00412
C4N14_07730	dihydrolipoamide acyltransferase		+	FN0889	0.317885	0.564036	0.776	0.0311
C4N14_07055	cation-translocating P-type ATPase		-	FN1022	1.55187	2.52855e-24	0.774	0.101
C4N14_00515	RnfABCDGE type electron transport complex subunit B		-	FN1591	-0.417872	0.501078	0.772	0.0101
C4N14_05855	HAD family hydrolase		+	FN1255	-0.0461053	0.999947	0.771	0.285
C4N14_08470	NUDIX hydrolase		+	FN0747	-0.292877	0.29401	0.771	0.102
C4N14_09950	rubrerythrin family protein		-	FN0455	0.354074	0.572481	0.77	0.0534
C4N14_08075	ABC transporter permease		-	FN0828	-0.272305	0.288349	0.768	0.161
C4N14_02350	chromosomal replication initiator DnaA		-	FN0001	0.233223	0.757741	0.764	0.03
C4N14_06635	Holliday junction branch migration protein RuvA		-	FN1104	0.0743231	0.999947	0.758	0.0245
C4N14_08380	large-conductance mechanosensitive channel protein MscL		-	FN0766	0.469877	0.0278447	0.747	0.0465
C4N14_05780	nucleoid-associated protein2C YbaB/EbfC family		+	FN1270	0.203865	0.436087	0.742	0.122
C4N14_00655	Asp23/Gls24 family envelope stress response protein		-	FN1619	-0.292657	0.323371	0.733	0.0988
C4N14_06815	DNA-protecting protein DprA		-	FN1068	-0.081096	0.918224	0.731	0.0628
C4N14_05370	ABC transporter permease		+	FN0397	0.237179	0.65567	0.73	0.00838
C4N14_07245	phosphoribosylformylglycinamidine cyclo-ligase		+	FN0986	1.51576	1.19529e-07	0.726	0.0921
C4N14_05900	lipopolysaccharide heptosyltransferase family protein		+	FN1247	0.142798	0.892332	0.724	0.214
C4N14_00070	bifunctional 32C4-dihydroxy-2-butanone-4-phosphate synthase/GTP cyclohydrolase II		+	FN1508	1.67593	2.2123e-15	0.721	0.0148
C4N14_10625	DeoR/GlpR transcriptional regulator		+	FN1439	6.78803	6.86847e-56	0.715	0.00551
C4N14_03755	hypothetical protein		+	FN1862	-1.02117	0.0077427	0.702	0.00754
C4N14_06600	diguanylate phosphodiesterase		+	FN1111	1.20554	1.91513e-05	0.7	0.0803
C4N14_04275	ankyrin repeat domain-containing protein		-	FN0179	0.0138977	0.999947	0.699	0.0471
C4N14_10285	ribonuclease HII		-	FN1371	0.00741858	0.999947	0.699	0.0173
C4N14_03945	putative manganese-dependent inorganic diphosphatase		+	FN1824	0.500519	0.0801594	0.696	0.0847
C4N14_08280	hypothetical protein		+	FN0788	-0.0567822	0.999947	0.696	0.00971
C4N14_01725	molecular chaperone DnaK		-	FN0116	1.38418	2.87084e-09	0.69	0.0073
C4N14_10735	pyridoxal 5-phosphate synthase lyase subunit PdxS		+	FN1463	0.0769223	0.999947	0.69	0.0313
C4N14_07260	hypothetical protein		+	FN0983	1.50254	2.81814e-08	0.686	0.223
C4N14_07940	DUF4037 domain-containing protein		-	FN0847	0.549708	4.8031e-08	0.674	0.162
C4N14_00235	(Fe-S)-binding protein		+	FN1540	-0.980957	0.00076766	0.674	0.0308
C4N14_02945	glycine/betaine ABC transporter substrate-binding protein		+	FN2009	0.441842	3.02676e-05	0.673	0.131
C4N14_04285	DUF1667 domain-containing protein		-	FN0181	-4.22504	1.88688e-26	0.67	0.154
C4N14_03500	ATP-binding protein		+	FN1915	0.00556842	0.999947	0.667	0.0379
C4N14_07065	enoyl-CoA hydratase		+	FN1020	-1.03968	0.00301003	0.659	0.00716
C4N14_07230	5-(carboxyamino)imidazole ribonucleotide mutase		+	FN0989	1.45264	6.64066e-05	0.656	0.0455
C4N14_05130	hypothetical protein		-	FN0346	-0.0463415	0.956953	0.655	0.166
C4N14_03215	ABC transporter substrate-binding protein		+	FN1970	-0.469218	0.0138631	0.653	0.00914
C4N14_08645	phosphatidylinositol-4-phosphate 5-kinase		-	FN0716	0.0579354	0.959066	0.651	0.128
C4N14_07240	amidophosphoribosyltransferase		+	FN0987	1.39604	2.0665e-08	0.65	0.0851
C4N14_09315	peptidase		-	FN0583	0.294683	0.4141	0.644	0.0251
C4N14_02525	hypothetical protein		-	FN0038	1.93724	1.77962e-08	0.639	0.0155
C4N14_01045	serine protease		+	FN1704	0.447577	1.91343e-05	0.639	0.00659
C4N14_04395	CoA-transferase subunit beta		+	FN0203	0.462824	0.173548	0.636	0.0186
C4N14_03315	aminopeptidase P family protein		+	FN1949	0.0181952	0.999947	0.635	0.162
C4N14_10630	1-phosphofructokinase		+	FN1440	5.12639	2.17814e-44	0.631	0.0124
C4N14_03105	peroxiredoxin		-	FN1983	0.688834	0.0016422	0.631	0.0182
C4N14_02550	toxin-antitoxin system YwqK family antitoxin		+	FN0043	0.256751	0.604131	0.628	0.303
C4N14_07190	ribonuclease HI		+	FN0997	0.192376	0.573606	0.628	0.0118
C4N14_05565	GntR family transcriptional regulator		+	not found via blast	-0.232811	0.687698	0.622	0.236
C4N14_05805	OmpA family protein		-	FN1265	0.0643985	0.950648	0.613	0.0187
C4N14_10550	acyl-CoA dehydrogenase		-	FN1424	0.696739	0.00873722	0.612	0.00823
C4N14_00200	electron transfer flavoprotein subunit alpha/FixB family protein		-	FN1533	-0.673434	0.0883837	0.611	0.0222
C4N14_03240	tetratricopeptide repeat protein		+	FN1965	0.198799	0.822698	0.61	0.0441
C4N14_09235	hypothetical protein		+	FN0600	0.164665	0.551364	0.609	0.0109
C4N14_09815	50S ribosomal protein L31		-	FN0482	0.431304	0.240829	0.606	0.209
C4N14_03400	RNA polymerase subunit sigma		+	not found via blast	0.0393528	0.979622	0.599	0.137
C4N14_08195	DNA alkylation repair protein		+	FN0805	-0.166849	0.600816	0.597	0.137
C4N14_08635	hypothetical protein		-	FN0718	0.0887254	0.999947	0.596	0.0451
C4N14_01610	copper-binding protein		-	FN1809	-0.952015	1.3281e-07	0.594	0.0399
C4N14_08100	GTPase HflX		-	FN0823	0.11639	0.670452	0.591	0.125
C4N14_00240	polyprenyl synthetase family protein		+	FN1541	-0.934559	0.00033399	0.589	0.0994
C4N14_02560	shikimate dehydrogenase		+	FN0045	0.0954261	0.918224	0.588	0.157
C4N14_07100	bifunctional folylpolyglutamate synthase/dihydrofolate synthase		+	FN1014	-0.086914	0.723898	0.587	0.0823
C4N14_04955	tryptophan synthase subunit beta		-	FN0317	0.270481	0.652772	0.585	0.117
C4N14_00205	electron transfer flavoprotein subunit beta/FixA family protein		-	FN1534	-0.584266	0.26898	0.585	0.0739
C4N14_10175	ABC transporter ATP-binding protein		-	FN1348	-1.15346	4.60326e-12	0.585	0.259
C4N14_04255	septum site-determining protein MinC		+	FN0175	0.376999	0.117423	0.584	0.041
C4N14_04745	dipeptidase PepV		-	FN0278	0.998428	3.56246e-05	0.581	0.0205
C4N14_01780	ribonucleotide-diphosphate reductase subunit beta		-	FN0103	1.36261	2.83832e-05	0.578	0.0413
C4N14_02485	pyridoxamine 5-phosphate oxidase family protein		+	FN0030	-0.2815	0.402932	0.576	0.0113
C4N14_09490	cupin domain-containing protein		-	FN0550	-0.187688	0.549623	0.575	0.1
C4N14_00935	hypothetical protein		-	FN1686	0.470347	0.00582453	0.572	0.0125
C4N14_00025	cell surface protein		+	FN1499	0.85518	5.34092e-05	0.568	0.0781
C4N14_01785	ribonucleoside-diphosphate reductase subunit alpha		-	FN0102	1.3361	4.89081e-18	0.563	0.0548
C4N14_00815	peptide-binding protein		-	FN1652	0.745207	5.67052e-12	0.563	0.0196
C4N14_07595	PTS sugar transporter subunit IIA		+	FN0915	-0.462369	0.00277845	0.56	0.0323
C4N14_07170	dethiobiotin synthase		-	FN1001	-0.343599	0.19877	0.559	0.0827
C4N14_05915	polysaccharide deacetylase family protein		+	FN1244	0.588316	0.012871	0.554	0.101
C4N14_00230	lactate utilization protein C		+	FN1539	-1.07803	8.94568e-07	0.554	0.0784
C4N14_07270	phosphoribosylamine--glycine ligase		+	FN0981	1.11629	8.23376e-06	0.546	0.0776
C4N14_05470	isoprenyl transferase		+	FN1326	0.39916	0.219162	0.545	0.0919
C4N14_04765	hypothetical protein		-	FN0282	0.242372	0.0649358	0.544	0.131
C4N14_03515	UbiD family decarboxylase		+	FN1912	-0.0140409	0.999947	0.544	0.0389
C4N14_01735	HrcA family transcriptional regulator		-	FN0113	2.24929	1.94862e-27	0.543	0.0495
C4N14_00250	ubiquinone biosynthesis methyltransferase UbiE		+	FN1543	-0.866403	0.00807654	0.543	0.188
C4N14_04410	2-hydroxyglutaryl-CoA dehydratase		+	FN0206	0.114901	0.90319	0.542	0.0397
C4N14_10660	autotransporter-associated N-terminal domain-containing protein		-	not found via blast	-0.129195	0.829937	0.54	0.0138
C4N14_07370	precorrin-2 C(20)-methyltransferase		+	FN0959	-0.0889436	0.999865	0.533	0.0209
C4N14_01660	ABC transporter ATP-binding protein		-	FN0130	-0.0739342	0.999947	0.531	0.0978
C4N14_10805	N-acetylmannosamine-6-phosphate 2-epimerase		+	FN1476	-0.650108	0.0267645	0.527	0.0593
C4N14_05210	ATP synthase subunit B		-	FN0362	0.584163	0.133997	0.525	0.167
C4N14_08485	XRE family transcriptional regulator		+	not found via blast	0.0623639	0.999947	0.524	0.0511
C4N14_10420	glutaminase		+	FN1397	-0.325318	0.0702645	0.523	0.0134
C4N14_00940	KR domain-containing protein		-	FN1687	0.403637	2.76738e-05	0.522	0.0216
C4N14_09725	arginase		+	FN0501	1.23687	5.43078e-17	0.521	0.0166
C4N14_02780	ethanolamine ammonia-lyase light chain		+	FN0080	0.273197	0.766514	0.521	0.0126
C4N14_00900	MBOAT family protein		-	FN1672	0.327972	0.199307	0.518	0.203
C4N14_10875	transcriptional regulator NrdR		-	FN1490	-0.478884	0.0113134	0.518	0.0206
C4N14_02635	D-alanyl-D-alanine carboxypeptidase		+	FN0060	0.740601	0.0128027	0.517	0.0293
C4N14_00220	ArsA family ATPase		-	FN1537	-0.2473	0.452009	0.517	0.108
C4N14_10195	ABC transporter ATP-binding protein		-	FN1352	-0.941163	1.70374e-07	0.516	0.0689
C4N14_03830	NAD(P)-dependent oxidoreductase		-	FN1847	-0.320694	0.0432113	0.513	0.0998
C4N14_03465	AlwI family type II restriction endonuclease		+	FN1922	-0.0293872	0.999947	0.508	0.115
C4N14_05875	iron permease		-	FN1251	-1.03001	1.33976e-07	0.504	0.212
C4N14_05490	RIP metalloprotease RseP		+	FN1322	0.0768101	0.853607	0.503	0.358
C4N14_02765	ATPase		+	FN0077	0.59391	0.0170638	0.502	0.213
C4N14_05280	UDP-glucose 4-epimerase GalE		-	FN0378	0.39223	0.193312	0.502	0.0857
C4N14_07090	lauroyl acyltransferase		-	FN1016	0.125079	0.857172	0.501	0.064
C4N14_08315	GTP-binding protein		+	FN0779	-0.123934	0.698696	0.5	0.0253
C4N14_05745	aminoacyl-histidine dipeptidase		+	FN1277	0.442432	0.00335439	0.495	0.0178
C4N14_04375	sodium pump decarboxylase		+	FN0199	0.411816	0.45831	0.495	0.0959
C4N14_00210	acyl-CoA dehydrogenase		-	FN1535	-0.627598	0.120538	0.493	0.0307
C4N14_08830	ribosome small subunit-dependent GTPase A		-	FN0679	-0.690499	1.24379e-09	0.49	0.221
C4N14_10245	ABC transporter ATP-binding protein		+	FN1363	0.511747	0.00932111	0.489	0.332
C4N14_04420	2-hydroxyglutaryl-CoA dehydratase		+	FN0208	0.17158	0.642491	0.487	0.0297
C4N14_08085	efflux RND transporter periplasmic adaptor subunit		-	FN0826	0.0651552	0.975754	0.481	0.404
C4N14_06015	diguanylate cyclase		+	FN1223	-0.307758	0.219821	0.48	0.0648
C4N14_04915	ABC transporter ATP-binding protein		+	FN0310	-0.689754	0.0367591	0.48	0.0354
C4N14_03345	tryptophanase		-	FN1943	-0.907258	0.0173398	0.48	0.0615
C4N14_06275	L-lactate dehydrogenase		+	FN1169	0.59912	0.0119776	0.478	0.076
C4N14_05075	OmpA family protein		-	FN0335	1.15629	3.81468e-10	0.476	0.0261
C4N14_07070	3-hydroxybutyryl-CoA dehydrogenase		+	FN1019	-0.694622	0.0265837	0.473	0.0749
C4N14_06300	ROK family protein		-	FN1164	0.137872	0.827538	0.472	0.104
C4N14_04735	Na/Pi cotransporter family protein		-	FN0276	0.892502	3.62378e-13	0.471	0.152
C4N14_10355	hypothetical protein		-	FN1385	0.478953	0.00286225	0.47	0.41
C4N14_00840	30S ribosomal protein S18		-	FN1656	0.21103	0.572176	0.469	0.279
C4N14_00965	gfo/Idh/MocA family oxidoreductase		-	not found via blast	0.280602	0.0526144	0.468	0.0483
C4N14_01730	nucleotide exchange factor GrpE		-	FN0114	1.45223	5.62383e-06	0.463	0.158
C4N14_02745	dihydropteroate synthase		+	FN0073	0.395188	0.108033	0.463	0.036
C4N14_04365	class I SAM-dependent methyltransferase		+	FN0197	0.352328	0.427512	0.456	0.217
C4N14_09935	hypothetical protein		-	FN0458	0.362452	0.348902	0.455	0.246
C4N14_08615	TIR domain-containing protein		-	FN0722	-0.435753	0.000347034	0.455	0.101
C4N14_07525	D-glycero-beta-D-manno-heptose 1-phosphate adenylyltransferase		+	FN0930	0.0708571	0.999947	0.454	0.136
C4N14_04825	replication-associated recombination protein A		+	FN0297	-0.0878348	0.783055	0.454	0.261
C4N14_06490	hypothetical protein		-	FN1131	0.544827	0.0517649	0.45	0.183
C4N14_05850	TRAP transporter large permease		+	FN1256	-0.311125	0.438343	0.448	0.0918
C4N14_10320	citrate lyase ACP		+	FN1378	0.857512	0.0807767	0.446	0.209
C4N14_09190	SsrA-binding protein SmpB		-	FN0609	-0.259373	0.522699	0.444	0.0519
C4N14_05195	ATP synthase F1 subunit gamma		-	FN0359	0.479356	0.00227477	0.443	0.025
C4N14_06130	hypothetical protein		+	FN1200	0.0894441	0.918224	0.442	0.449
C4N14_05385	peptide ABC transporter ATP-binding protein		+	FN0400	0.0671806	0.999947	0.44	0.097
C4N14_06425	hypothetical protein		+	FN1144	0.815206	7.18563e-08	0.437	0.206
C4N14_03780	CoA transferase subunit A		+	FN1857	-0.00124733	0.999947	0.437	0.0846
C4N14_06560	50S ribosomal protein L27		-	FN1119	0.451542	0.115545	0.436	0.391
C4N14_10470	glutamate formimidoyltransferase		+	FN1407	0.134389	0.9185	0.435	0.186
C4N14_04805	nucleotidyl transferase AbiEii/AbiGii toxin family protein		+	not found via blast	-0.792883	0.000626187	0.432	0.265
C4N14_06820	tetratricopeptide repeat protein		-	FN1067	0.0285796	0.999947	0.431	0.0804
C4N14_00255	FAD-dependent oxidoreductase		+	FN1544	-1.03267	1.05757e-06	0.431	0.0762
C4N14_01175	NAD-dependent DNA ligase LigA		+	FN1717	-0.0844198	0.946696	0.427	0.175
C4N14_04390	CoA transferase subunit A		+	FN0202	0.522873	0.0153831	0.426	0.105
C4N14_10205	ABC transporter permease		-	FN1354	-0.843569	2.72659e-07	0.425	0.0915
C4N14_10545	FprA family A-type flavoprotein		-	FN1423	0.555201	0.111041	0.424	0.0497
C4N14_00925	pseudaminic acid synthase		-	FN1684	0.515162	7.64194e-05	0.424	0.0388
C4N14_09495	tRNA (adenosine(37)-N6)-threonylcarbamoyltransferase complex transferase subunit TsaD		-	FN0549	0.073364	0.918224	0.42	0.244
C4N14_07105	hypothetical protein		+	FN1013	0.0821822	0.999947	0.419	0.175
C4N14_04290	FAD-dependent oxidoreductase		-	FN0182	-4.20307	4.83273e-30	0.418	0.0579
C4N14_05560	isocitrate/isopropylmalate dehydrogenase family protein		-	not found via blast	-0.247509	0.807609	0.411	0.352
C4N14_08720	protein translocase subunit SecF		-	FN0700	0.189817	0.711616	0.409	0.204
C4N14_03350	hypothetical protein		+	FN1942	-0.722773	0.000135404	0.408	0.216
C4N14_05920	glycosyl transferase		+	FN1243	0.520361	0.0828543	0.406	0.117
C4N14_02160	sodium:proton antiporter		-	FN2098	-0.428924	0.00154958	0.406	0.0985
C4N14_09115	pyridoxal phosphate-dependent aminotransferase		+	FN0625	-0.0363372	0.999947	0.405	0.139
C4N14_02790	BMC domain-containing protein		+	FN0082	-0.417699	0.739017	0.404	0.132
C4N14_03750	D-lysine 52C6-aminomutase subunit alpha		+	FN1863	-1.05846	0.00190326	0.402	0.0889
C4N14_02990	ABC transporter substrate-binding protein		-	not found via blast	-0.192246	0.799255	0.401	0.219
C4N14_09465	D-serine ammonia-lyase		+	FN0553	-0.733556	0.169659	0.395	0.0421
C4N14_09705	gamma-glutamyl-gamma-aminobutyrate hydrolase		+	FN0505	0.294146	0.299636	0.394	0.0743
C4N14_05740	N-acetyltransferase		+	FN1278	0.262916	0.31996	0.394	0.247
C4N14_05365	glutathione ABC transporter substrate-binding protein		+	FN0396	0.0705653	0.981617	0.393	0.0379
C4N14_01075	16S rRNA (cytosine(1402)-N(4))-methyltransferase RsmH		+	FN1711	0.0834205	0.918224	0.388	0.154
C4N14_04720	CoA transferase subunit A		+	FN0272	-0.3475	0.258285	0.387	0.422
C4N14_02905	trigger factor		+	FN2017	0.756833	0.00531576	0.384	0.149
C4N14_01020	dTDP-4-dehydrorhamnose 32C5-epimerase		-	FN1698	0.512232	0.00176441	0.384	0.126
C4N14_08745	LPS export ABC transporter ATP-binding protein		-	FN0695	0.128485	0.918224	0.383	0.115
C4N14_04280	hypothetical protein		-	FN0180	-0.0726626	0.990131	0.383	0.119
C4N14_06345	fructose-bisphosphatase class II		-	FN1159	0.103588	0.918224	0.382	0.169
C4N14_05005	molecular chaperone HtpG		+	FN0321	1.42856	1.8708e-15	0.381	0.0719
C4N14_09700	arginine--tRNA ligase		+	FN0506	0.47045	0.0167389	0.379	0.0783
C4N14_05030	50S ribosomal protein L35		-	FN0326	1.0668	0.00122343	0.378	0.476
C4N14_00535	RnfABCDGE type electron transport complex subunit D		-	FN1595	-0.425998	0.222952	0.378	0.154
C4N14_05870	hypothetical protein		-	FN1252	-1.13151	1.69123e-07	0.377	0.476
C4N14_08225	glycogen-debranching protein		+	FN0799	-0.196216	0.56918	0.376	0.147
C4N14_06090	1-deoxy-D-xylulose-5-phosphate synthase		+	FN1208	-0.311708	0.0206993	0.376	0.209
C4N14_07545	GTP pyrophosphokinase		-	FN0926	-0.34744	0.0535253	0.376	0.0777
C4N14_03340	sodium-dependent transporter		-	FN1944	-1.10149	0.0178026	0.375	0.375
C4N14_03725	3-keto-5-aminohexanoate cleavage protein		+	FN1868	-0.935476	0.0308665	0.374	0.0917
C4N14_10110	acetyl-CoA carboxylase carboxyltransferase subunit alpha		-	FN0409	0.277946	0.282432	0.372	0.117
C4N14_00600	50S ribosomal protein L11 methyltransferase		-	FN1608	0.258558	0.112058	0.371	0.0803
C4N14_05425	preprotein translocase subunit YajC		+	FN1335	0.0597726	0.999947	0.369	0.0447
C4N14_06170	hypothetical protein		-	FN1191	0.301805	0.195084	0.368	0.309
C4N14_02355	50S ribosomal protein L34		+	not found via blast	0.53752	0.0994314	0.367	0.438
C4N14_10495	s-methyl-5-thioribose-1-phosphate isomerase		-	FN1413	-1.80522	1.51346e-15	0.365	0.328
C4N14_03790	glutamate mutase epsilon subunit		-	FN1855	0.167443	0.639872	0.363	0.197
C4N14_10635	PTS fructose transporter subunit IIC		+	FN1441	4.29154	1.20716e-35	0.36	0.0684
C4N14_00595	(d)CMP kinase		-	FN1607	0.374282	0.456626	0.359	0.132
C4N14_04425	leucine-rich repeat domain-containing protein		+	FN0209	0.0180593	0.999947	0.358	0.102
C4N14_06470	phosphate/phosphite/phosphonate ABC transporter substrate-binding protein		-	FN1135	-0.481228	0.00783343	0.358	0.213
C4N14_04665	pyruvate formate lyase-activating protein		-	FN0261	2.46593	2.45242e-21	0.355	0.066
C4N14_08555	peptidase T		-	FN0733	0.692749	0.00164728	0.355	0.086
C4N14_00375	3-deoxy-7-phosphoheptulonate synthase		-	FN1562	0.409205	2.33179e-06	0.353	0.278
C4N14_10125	alanine racemase		+	FN0406	0.761418	4.19649e-10	0.352	0.0565
C4N14_05520	Nif3-like dinuclear metal center hexameric protein		+	FN1316	-0.401916	0.037776	0.351	0.133
C4N14_10650	CBS domain-containing protein		-	not found via blast	-0.470422	0.294336	0.351	0.554
C4N14_09435	complement resistance protein TraT		-	FN0558	0.0844982	0.943232	0.347	0.0863
C4N14_02995	glutathione peroxidase		+	FN2007	0.0959638	0.918224	0.345	0.185
C4N14_00670	UMP kinase		+	FN1622	0.0868242	0.918224	0.344	0.126
C4N14_07820	sulfurtransferase		+	FN0870	0.392708	0.00328563	0.341	0.286
C4N14_05800	UTP--glucose-1-phosphate uridylyltransferase		+	FN1266	-0.194837	0.650534	0.34	0.076
C4N14_03310	serine protease		+	FN1950	0.212105	0.52186	0.339	0.403
C4N14_01850	YicC family protein		-	FN2034	0.252051	0.44665	0.338	0.253
C4N14_01235	aminodeoxychorismate/anthranilate synthase component II		-	FN1731	-0.433048	0.0300952	0.338	0.0669
C4N14_05265	iron(III)-binding protein		+	FN0375	-0.0590645	0.999947	0.337	0.0938
C4N14_07815	3-dehydroquinate synthase		+	FN0871	0.495734	2.59167e-06	0.334	0.486
C4N14_07215	lipopolysaccharide heptosyltransferase family protein		-	FN0992	0.449965	0.121796	0.334	0.187
C4N14_07120	cell division protein SepF		+	FN1010	-0.156728	0.918224	0.331	0.331
C4N14_05120	RNA methyltransferase		-	FN0344	-0.39287	0.0517649	0.331	0.29
C4N14_03070	J domain-containing protein		-	FN1990	0.081316	0.965797	0.33	0.131
C4N14_06010	3-deoxy-8-phosphooctulonate synthase		+	FN1224	-0.145119	0.51154	0.329	0.165
C4N14_08275	YitT family protein		+	FN0789	0.280282	0.0909951	0.327	0.37
C4N14_04415	2-hydroxyglutaryl-CoA dehydratase		+	FN0207	0.274549	0.609056	0.327	0.102
C4N14_08145	tRNA (N6-threonylcarbamoyladenosine(37)-N6)-methyltransferase TrmO		-	not found via blast	0.224678	0.642388	0.326	0.265
C4N14_01300	cystathionine beta-lyase		-	FN1745	0.151027	0.866949	0.326	0.372
C4N14_10055	dihydroorotate dehydrogenase		-	FN0424	-0.11249	0.998509	0.326	0.265
C4N14_00370	peptidoglycan editing factor PgeF		-	FN1561	0.533867	0.00165917	0.325	0.0733
C4N14_10130	tryptophan--tRNA ligase		+	FN0405	0.632044	0.00823785	0.32	0.175
C4N14_00945	aldo/keto reductase		-	FN1688	0.446329	0.0323759	0.319	0.184
C4N14_07745	TonB-dependent receptor		-	FN0886	0.94862	0.000983898	0.316	0.0761
C4N14_00985	hypothetical protein		-	not found via blast	0.289391	0.185306	0.315	0.104
C4N14_00075	toxin-antitoxin system YwqK family antitoxin		+	FN1512	-0.189742	0.844591	0.315	0.385
C4N14_03535	glycerophosphodiester phosphodiesterase		+	FN1908	0.121993	0.951455	0.311	0.135
C4N14_03480	class I SAM-dependent methyltransferase		+	FN1919	-0.20489	0.248148	0.31	0.0852
C4N14_08625	elongation factor P		-	FN0720	0.508665	0.000245823	0.309	0.144
C4N14_09255	acyl-[acyl-carrier-protein]--UDP-N-acetylglucosamine O-acyltransferase		-	FN0595	0.217947	0.121023	0.309	0.071
C4N14_00955	capsular biosynthesis protein		-	not found via blast	0.345027	0.00937528	0.307	0.0884
C4N14_03050	hypothetical protein		-	FN1994	0.230833	0.40565	0.307	0.266
C4N14_08825	ribulose-phosphate 3-epimerase		-	FN0680	-0.559402	0.0573841	0.306	0.218
C4N14_05230	phosphoglucosamine mutase		-	FN0366	0.775948	3.50124e-06	0.305	0.075
C4N14_08565	hypothetical protein		-	FN0731	0.407675	0.39464	0.305	0.141
C4N14_08285	electron transfer flavoprotein subunit alpha/FixB family protein		-	FN0785	-0.443732	0.258285	0.305	0.115
C4N14_01600	DUF4198 domain-containing protein		-	FN1807	-0.873911	9.89605e-09	0.305	0.0719
C4N14_04120	3-oxoacyl-ACP synthase III		+	FN0148	0.351017	0.19877	0.303	0.0894
C4N14_00710	30S ribosomal protein S8		-	FN1630	0.0821494	0.955244	0.298	0.304
C4N14_01005	sugar transferase		-	FN1695	0.118192	0.918224	0.297	0.191
C4N14_08150	DUF4299 domain-containing protein		-	FN0811	-0.512159	0.00626929	0.296	0.185
C4N14_06520	LemA family protein		+	FN1125	0.00731349	0.999947	0.295	0.209
C4N14_00970	glycosyltransferase WbuB		-	not found via blast	0.319897	0.0301766	0.294	0.231
C4N14_00530	RnfABCDGE type electron transport complex subunit G		-	FN1594	-0.361943	0.2308	0.294	0.233
C4N14_05600	cob(I)yrinic acid a2Cc-diamide adenosyltransferase		+	FN1303	-0.280155	0.458891	0.292	0.129
C4N14_05925	polysaccharide deacetylase family protein		+	FN1242	0.244895	0.677495	0.291	0.27
C4N14_08785	DUF5105 domain-containing protein		-	FN0688	0.147693	0.676214	0.29	0.0903
C4N14_10695	UDP-N-acetylmuramate dehydrogenase		-	FN1455	0.273691	0.543428	0.288	0.228
C4N14_05380	ABC transporter ATP-binding protein		+	FN0399	0.131385	0.918224	0.287	0.0823
C4N14_01230	aminodeoxychorismate/anthranilate synthase component I		-	FN1730	-0.262073	0.349724	0.287	0.122
C4N14_09720	phosphoheptose isomerase		+	FN0502	-0.111637	0.918224	0.286	0.327
C4N14_04920	anaerobic ribonucleoside-triphosphate reductase		+	FN0311	0.00237539	0.999947	0.285	0.102
C4N14_01240	diaminopimelate epimerase		-	FN1732	-0.460165	0.00440229	0.279	0.125
C4N14_08420	SMC-Scp complex subunit ScpB		+	FN0757	-0.158984	0.511418	0.278	0.28
C4N14_04905	iron(III)-binding protein		+	FN0308	-0.519592	0.229881	0.278	0.213
C4N14_02300	toxin-antitoxin system YwqK family antitoxin		-	FN2120	-0.154187	0.869404	0.276	0.313
C4N14_00335	lactaldehyde reductase		-	not found via blast	-0.525255	0.000223707	0.276	0.109
C4N14_06860	MolR family transcriptional regulator		+	FN1060	0.52135	0.0250483	0.275	0.386
C4N14_07115	bifunctional oligoribonuclease/PAP phosphatase NrnA		+	FN1011	0.125923	0.705432	0.275	0.327
C4N14_07585	DNA polymerase III subunit delta		-	FN0917	0.113399	0.792214	0.274	0.242
C4N14_08910	hypothetical protein		-	FN0666	0.151923	0.918224	0.272	0.633
C4N14_01015	hypothetical protein		-	FN1697	0.44407	0.0909979	0.271	0.126
C4N14_04700	DNA repair protein RecN		+	FN0268	0.411614	0.188967	0.269	0.483
C4N14_07155	TetR/AcrR family transcriptional regulator		-	FN1004	0.174674	0.655328	0.268	0.172
C4N14_06765	toxin-antitoxin system YwqK family antitoxin		-	FN1078	-0.371023	0.288494	0.267	0.19
C4N14_00860	YebC/PmpR family DNA-binding transcriptional regulator		-	FN1661	0.140462	0.891272	0.265	0.25
C4N14_10060	dihydroorotate dehydrogenase electron transfer subunit		-	FN0423	0.0522934	0.999947	0.265	0.366
C4N14_02325	DNA gyrase subunit A		-	FN2125	0.351861	0.230133	0.264	0.122
C4N14_09185	hypothetical protein		-	FN0610	-0.095246	0.712637	0.264	0.107
C4N14_08290	electron transfer flavoprotein subunit beta/FixA family protein		-	FN0784	-0.41434	0.366791	0.264	0.151
C4N14_00175	hypothetical protein		-	FN1528	-0.0686067	0.999947	0.26	0.462
C4N14_07620	nicotinate-nucleotide--dimethylbenzimidazole phosphoribosyltransferase		+	FN0910	0.087816	0.819212	0.259	0.14
C4N14_08575	22C3-bisphosphoglycerate-dependent phosphoglycerate mutase		-	FN0729	0.542102	0.000606154	0.258	0.114
C4N14_06690	DUF1385 domain-containing protein		-	FN1092	-0.648425	7.00959e-08	0.258	0.476
C4N14_07655	KpsF/GutQ family sugar-phosphate isomerase		-	FN0903	0.0178821	0.999947	0.257	0.204
C4N14_08400	type III pantothenate kinase		-	FN0761	-0.0770425	0.85926	0.257	0.325
C4N14_00865	hypothetical protein		-	FN1662	-0.313701	0.0260547	0.257	0.34
C4N14_10095	recombination protein RecR		-	FN0412	0.150379	0.708668	0.254	0.21
C4N14_06725	DJ-1 family protein		-	FN1085	-0.0436318	0.999947	0.254	0.13
C4N14_03645	acyl-CoA thioesterase		+	FN1881	0.860242	0.000890924	0.253	0.472
C4N14_02375	protein jag		+	FN0005	0.424336	0.214586	0.252	0.382
C4N14_00115	RNA polymerase subunit sigma-70		-	FN1518	0.0823975	0.955244	0.252	0.468
C4N14_05860	diguanylate cyclase		+	FN1254	0.492914	0.0459278	0.251	0.518
C4N14_05910	glycosyltransferase		+	FN1245	0.365292	0.139678	0.25	0.126
C4N14_02935	valine--tRNA ligase		+	FN2011	0.251332	0.483377	0.25	0.123
C4N14_05905	lipopolysaccharide cholinephosphotransferase		+	FN1246	0.175786	0.693806	0.248	0.459
C4N14_00980	UDP-3-O-(3-hydroxymyristoyl)glucosamine N-acyltransferase		-	not found via blast	0.339754	0.302182	0.244	0.226
C4N14_08090	TolC family protein		-	FN0825	0.224332	0.561486	0.244	0.124
C4N14_06260	phosphate acetyltransferase		+	FN1172	0.32371	0.0625382	0.243	0.13
C4N14_00915	N-acetyl sugar amidotransferase		-	FN1679	0.527719	0.00638665	0.241	0.166
C4N14_07790	gamma-glutamyltransferase		+	FN0876	-1.02259	1.76835e-12	0.241	0.2
C4N14_09965	glutamine--fructose-6-phosphate transaminase (isomerizing)		-	FN0452	0.437346	0.0741931	0.24	0.146
C4N14_06265	acetate kinase		+	FN1171	0.286186	0.344176	0.239	0.246
C4N14_00325	30S ribosomal protein S12		-	FN1558	0.708313	0.0129328	0.238	0.559
C4N14_10725	D-glycero-beta-D-manno-heptose-12C7-bisphosphate 7-phosphatase		-	FN1461	0.357802	0.0118014	0.237	0.355
C4N14_03850	leucine-rich repeat domain-containing protein		-	FN1843	-0.91676	1.15561e-07	0.237	0.439
C4N14_03730	L-erythro-32C5-diaminohexanoate dehydrogenase		+	FN1867	-0.973522	0.00625497	0.233	0.175
C4N14_04400	glutaconyl-CoA decarboxylase subunit alpha		+	FN0204	0.299734	0.30413	0.229	0.223
C4N14_01115	serine protease		+	not found via blast	-0.159037	0.577706	0.228	0.306
C4N14_00010	rod shape-determining protein MreC		-	FN1496	-0.027409	0.999947	0.227	0.481
C4N14_02210	UDP-glucose--hexose-1-phosphate uridylyltransferase		+	FN2108	0.121572	0.676214	0.226	0.343
C4N14_05840	C4-dicarboxylate ABC transporter		+	FN1258	-0.131604	0.877123	0.223	0.213
C4N14_04680	adhesion protein FadA		+	FN0264	-0.154603	0.81542	0.221	0.297
C4N14_00260	ferredoxin family protein		+	FN1545	-1.10228	0.0157348	0.221	0.458
C4N14_09715	LysR family transcriptional regulator		+	FN0503	-0.121179	0.788502	0.219	0.198
C4N14_07630	hypothetical protein		+	FN0908	-0.0962564	0.778327	0.212	0.353
C4N14_01765	pyridoxamine 5-phosphate oxidase family protein		-	FN0106	0.293996	0.617031	0.21	0.328
C4N14_02775	ethanolamine ammonia-lyase subunit EutB		+	FN0079	0.408767	0.544682	0.208	0.336
C4N14_03145	ATP-dependent helicase		-	FN1975	0.629908	0.0232297	0.207	0.251
C4N14_10400	30S ribosomal protein S16		-	FN1392	0.526606	0.446557	0.206	0.387
C4N14_10830	tRNA guanosine(34) transglycosylase Tgt		-	FN1481	-0.54352	0.0367088	0.206	0.238
C4N14_00675	ribosome-recycling factor		+	FN1623	0.275535	0.434157	0.202	0.226
C4N14_07505	chorismate synthase		-	FN0934	0.66192	7.47328e-05	0.201	0.267
C4N14_00950	UDP-N-acetylglucosamine 42C6-dehydratase (inverting)		-	FN1689	0.450245	0.0425551	0.201	0.268
C4N14_04760	PolC-type DNA polymerase III		-	FN0281	0.437412	0.00216995	0.2	0.196
C4N14_10825	magnesium transporter		-	FN1480	-0.765157	7.17399e-16	0.2	0.562
C4N14_07670	hydrolase		-	FN0900	0.342265	0.00901908	0.199	0.661
C4N14_05190	ATP synthase subunit beta		-	FN0358	0.421329	0.0330692	0.196	0.232
C4N14_00590	tRNA (guanosine(46)-N7)-methyltransferase TrmB		-	FN1606	0.399491	0.114356	0.196	0.31
C4N14_00920	UDP-4-amino-42C6-dideoxy-N-acetyl-beta-L-altrosamine transaminase		-	not found via blast	0.473988	0.0300838	0.195	0.251
C4N14_02690	glycine--tRNA ligase subunit beta		+	FN0070	0.146596	0.642388	0.195	0.224
C4N14_06430	glucosamine-6-phosphate deaminase		-	FN1143	0.13286	0.803011	0.195	0.225
C4N14_04755	serine/threonine protein kinase		-	FN0280	0.424484	0.000326812	0.193	0.247
C4N14_05270	Fe(3+) ions import ATP-binding protein FbpC		+	FN0376	0.00926188	0.999947	0.193	0.27
C4N14_00930	hypothetical protein		-	not found via blast	0.571822	0.0160649	0.192	0.381
C4N14_02680	glycine--tRNA ligase subunit alpha		+	FN0069	0.148591	0.384334	0.192	0.21
C4N14_02830	ethanolamine utilization protein EutQ		+	FN0090	0.153519	0.897617	0.191	0.513
C4N14_05510	RNA polymerase sigma factor RpoD		+	FN1318	-0.033877	0.999947	0.187	0.218
C4N14_07615	histidine phosphatase family protein		+	FN0911	0.170503	0.445987	0.186	0.587
C4N14_00695	30S ribosomal protein S5		-	FN1627	0.0811136	0.977433	0.186	0.358
C4N14_00605	TIGR00282 family metallophosphoesterase		-	FN1609	0.280418	0.427512	0.184	0.353
C4N14_00585	adenylosuccinate synthase		-	FN1605	0.252964	0.606718	0.184	0.231
C4N14_05515	RNA polymerase subunit sigma		+	FN1317	-0.238613	0.257783	0.182	0.592
C4N14_07510	3-phosphoshikimate 1-carboxyvinyltransferase		-	FN0933	0.224644	0.263051	0.179	0.837
C4N14_03785	CoA transferase subunit B		+	FN1856	-0.0225217	0.999947	0.179	0.27
C4N14_10325	citrate (pro-3S)-lyase subunit beta		+	FN1379	0.757942	0.0020838	0.176	0.306
C4N14_01950	glucose-6-phosphate isomerase		+	FN2054	0.226527	0.193107	0.176	0.343
C4N14_06290	galactose/methyl galactoside import ATP-binding protein MglA		-	FN1166	-0.196434	0.763056	0.175	0.236
C4N14_07205	hypothetical protein		-	FN0994	0.349973	0.283744	0.174	0.451
C4N14_02510	hypothetical protein		-	FN0034&FN0035	-0.0524085	0.999947	0.173	0.586
C4N14_10675	cell division protein FtsZ		-	FN1451	-0.372614	0.348695	0.173	0.347
C4N14_02015	TlpA family protein disulfide reductase		-	FN2067	0.931789	1.21062e-07	0.172	0.245
C4N14_03485	GTPase ObgE		+	FN1918	0.252969	0.321967	0.171	0.439
C4N14_09915	DNA mismatch repair endonuclease MutL		-	FN0462	0.0539092	0.941789	0.17	0.248
C4N14_07110	HPr kinase/phosphorylase		+	FN1012	0.204357	0.658088	0.169	0.465
C4N14_02670	isoleucine--tRNA ligase		+	FN0067	0.424037	0.000477856	0.168	0.291
C4N14_00125	UDP-N-acetylglucosamine 1-carboxyvinyltransferase		-	FN1520	0.164501	0.749602	0.168	0.281
C4N14_08295	acyl-CoA dehydrogenase		-	FN0783	-0.294925	0.541166	0.168	0.298
C4N14_10515	fuculose phosphate aldolase		+	FN1417	-0.151285	0.711616	0.167	0.437
C4N14_07410	precorrin-3B C(17)-methyltransferase		+	FN0951	-0.17101	0.817935	0.167	0.536
C4N14_04725	CoA transferase subunit B		+	FN0273	-0.665263	0.0953728	0.167	0.561
C4N14_02030	cobyric acid synthase		-	FN2070	-0.00740183	0.999947	0.166	0.569
C4N14_07325	precorrin-8X methylmutase		+	FN0970	-0.0897507	0.999947	0.166	0.313
C4N14_09560	DNA polymerase III subunit beta		+	FN0536	-0.238891	0.0902411	0.166	0.261
C4N14_00990	DegT/DnrJ/EryC1/StrS family aminotransferase		-	not found via blast	0.357897	0.167527	0.165	0.365
C4N14_01500	D-glycero-beta-D-manno-heptose-7-phosphate kinase		+	FN1786	0.00906639	0.999947	0.164	0.277
C4N14_07175	biotin synthase BioB		-	FN1000	-0.206409	0.475829	0.162	0.476
C4N14_06270	pyruvate:ferredoxin (flavodoxin) oxidoreductase		+	FN1170	-0.0379424	0.999947	0.158	0.278
C4N14_04750	hypothetical protein		-	FN0279	0.56868	0.000661999	0.157	0.305
C4N14_06285	galactose/methyl galactoside ABC transporter permease MglC		-	FN1167	-0.331686	0.263051	0.157	0.681
C4N14_02940	MarR family transcriptional regulator		+	FN2010	0.57155	0.0133523	0.156	0.357
C4N14_04770	tRNA (guanosine(37)-N1)-methyltransferase TrmD		-	FN0283	0.212069	0.449125	0.155	0.327
C4N14_06535	long-chain fatty acid--CoA ligase		+	FN1122	0.71393	4.07679e-13	0.154	0.353
C4N14_00975	phosphoribosylglycinamide formyltransferase		-	not found via blast	0.343707	0.0723924	0.154	0.514
C4N14_07295	DUF4299 domain-containing protein		+	FN0976	0.0225363	0.999947	0.154	0.358
C4N14_08735	alanine--tRNA ligase		-	FN0697	0.360477	0.131461	0.153	0.297
C4N14_00700	50S ribosomal protein L18		-	FN1628	0.184374	0.796828	0.153	0.596
C4N14_08385	tRNA 2-thiouridine(34) synthase MnmA		-	FN0765	-0.433803	0.00127024	0.153	0.455
C4N14_05035	translation initiation factor IF-3		-	FN0327	1.30356	1.16543e-10	0.152	0.723
C4N14_00345	L-rhamnonate dehydratase		-	not found via blast	-0.334222	0.280919	0.151	0.567
C4N14_03745	endonuclease MutS2		+	FN1864	-1.06535	0.00119835	0.151	0.459
C4N14_06320	glutamate racemase		-	FN1161	0.442758	0.024932	0.147	0.527
C4N14_05485	thymidylate kinase		+	FN1323	0.111029	0.796828	0.147	0.565
C4N14_01625	ABC transporter substrate-binding protein		-	FN1812	-0.548883	0.00255953	0.147	0.315
C4N14_05140	nicotinate phosphoribosyltransferase		-	FN0348	0.0822039	0.829937	0.146	0.324
C4N14_05300	DUF3492 domain-containing protein		+	FN0383	0.83595	0.000726593	0.145	0.579
C4N14_05450	tRNA preQ1(34) S-adenosylmethionine ribosyltransferase-isomerase QueA		+	FN1330	0.153542	0.676214	0.145	0.552
C4N14_02380	tRNA uridine-5-carboxymethylaminomethyl(34) synthesis GTPase MnmE		+	FN0006	0.527814	0.0301766	0.143	0.622
C4N14_01860	DNA-directed RNA polymerase subunit beta		-	FN2036	0.10735	0.815357	0.143	0.326
C4N14_04165	DNA repair protein RadA		+	FN0157	0.252617	0.580504	0.141	0.732
C4N14_01165	ATP-binding protein		+	FN1715	0.135833	0.728489	0.141	0.703
C4N14_10690	D-alanine--D-alanine ligase		-	FN1454	-0.046506	0.980533	0.141	0.386
C4N14_04380	acetyl-CoA carboxylase biotin carboxyl carrier protein subunit		+	FN0200	0.3235	0.168972	0.139	0.381
C4N14_07665	uracil-DNA glycosylase		-	FN0901	0.091747	0.962151	0.139	0.497
C4N14_01505	2-C-methyl-D-erythritol 22C4-cyclodiphosphate synthase		+	FN1788	-0.233006	0.193107	0.136	0.616
C4N14_02330	DNA topoisomerase (ATP-hydrolyzing) subunit B		-	FN2126	0.438762	0.000855282	0.135	0.347
C4N14_06305	NAD(P)/FAD-dependent oxidoreductase		-	FN1163	0.320631	0.325894	0.135	0.357
C4N14_05735	MBL fold metallo-hydrolase		+	FN1279	0.2807	0.00787769	0.135	0.425
C4N14_10260	triose-phosphate isomerase		-	FN1366	-0.151738	0.851076	0.134	0.368
C4N14_06025	DUF1963 domain-containing protein		-	FN1221	0.35875	0.341149	0.133	0.642
C4N14_09875	aminobenzoyl-glutamate transporter		-	FN0470	-1.04503	0.000376313	0.132	0.465
C4N14_04135	beta-ketoacyl-[acyl-carrier-protein] synthase II		+	FN0151	0.295075	0.518342	0.131	0.465
C4N14_06020	hypothetical protein		+	FN1222	-0.255972	0.4141	0.131	0.358
C4N14_05185	ATP synthase F1 subunit epsilon		-	FN0357	0.435395	0.198098	0.129	0.474
C4N14_04660	ArsR family transcriptional regulator		-	FN0260	0.427397	0.20291	0.129	0.701
C4N14_04295	FAD/NAD(P)-binding oxidoreductase		-	FN0183	-3.68897	4.27895e-27	0.129	0.484
C4N14_01835	FAD:protein FMN transferase		-	FN2031	-0.312878	0.108876	0.127	0.434
C4N14_05605	hypothetical protein		-	FN1302	-0.144031	0.843159	0.122	0.44
C4N14_01585	aminoacyl-histidine dipeptidase		+	FN1804	0.931477	0.00199383	0.12	0.854
C4N14_05435	hypothetical protein		+	FN1333	0.576703	0.011979	0.12	0.765
C4N14_03365	hypothetical protein		+	FN1939	0.297608	0.46273	0.12	0.591
C4N14_05240	adenylosuccinate lyase		-	FN0368	0.603761	0.00052854	0.119	0.414
C4N14_01040	ADP-glyceromanno-heptose 6-epimerase		-	FN1703	0.355048	0.00519559	0.119	0.459
C4N14_01120	nucleotidyltransferase		+	not found via blast	-0.282863	0.148182	0.119	0.556
C4N14_06625	L-serine dehydratase		-	FN1106	-0.407052	0.0113562	0.119	0.404
C4N14_10595	KR domain-containing protein		-	FN1433	0.0698998	0.999947	0.118	0.511
C4N14_02640	carboxypeptidase M32		+	FN0061	0.02749	0.999947	0.118	0.403
C4N14_05590	cupin domain-containing protein		-	FN1305	-0.385393	0.00647201	0.118	0.57
C4N14_05320	autotransporter domain-containing protein		+	FN0387	0.141461	0.913006	0.117	0.442
C4N14_09635	toxin-antitoxin system YwqK family antitoxin		+	FN0519	-0.00946876	0.999947	0.117	0.68
C4N14_09455	helix-turn-helix domain-containing protein		-	FN0555	-0.046363	0.999947	0.117	0.592
C4N14_04570	thymidylate synthase		+	FN0240	-1.08968	3.03236e-07	0.116	0.456
C4N14_06420	M3 family oligoendopeptidase		+	FN1145	0.418931	0.0177385	0.113	0.527
C4N14_05725	cysteine protease		-	FN1281	-1.58795	2.03236e-07	0.112	0.737
C4N14_02505	DUF4132 domain-containing protein		-	FN0033	0.547086	0.00857392	0.11	0.591
C4N14_10005	purine-nucleoside phosphorylase		-	FN0435	-0.209044	0.434157	0.109	0.606
C4N14_08605	flavodoxin		+	FN0724	-0.077771	0.94072	0.107	0.729
C4N14_09685	2-hydroxyacid dehydrogenase		-	FN0511	-0.203122	0.441575	0.106	0.475
C4N14_04820	DUF695 domain-containing protein		-	FN0296	0.306158	0.189341	0.105	0.495
C4N14_04710	GTPase Era		+	FN0270	0.526954	0.043117	0.104	0.755
C4N14_10645	glycoprotein		+	not found via blast	0.45482	0.0175614	0.104	0.622
C4N14_09145	spermidine/putrescine ABC transporter substrate-binding protein		+	FN0618	0.42877	2.30345e-07	0.104	0.652
C4N14_07555	SIR2 family protein		-	FN0924	-0.14929	0.614974	0.104	0.729
C4N14_06405	serine dehydratase subunit alpha family protein		+	FN1147	-1.62226	6.02214e-06	0.103	0.587
C4N14_02740	2-amino-4-hydroxy-6-hydroxymethyldihydropteridine diphosphokinase		+	FN0072	0.499081	0.0256355	0.102	0.5
C4N14_00650	alkaline shock response membrane anchor protein AmaP		-	FN1618	-0.360292	0.16941	0.102	0.615
C4N14_08515	glutamate formimidoyltransferase		+	FN0741	-0.695383	0.00283683	0.102	0.544
C4N14_04775	ribosome maturation factor RimM		-	FN0284	0.167955	0.376488	0.101	0.85
C4N14_06005	UDP-N-acetylmuramoyl-L-alanyl-D-glutamate--22C6-diaminopimelate ligase		+	FN1225	0.0427594	0.956834	0.101	0.517
C4N14_03735	L-lysine 22C3-aminomutase		+	FN1866	-0.977528	0.00742259	0.101	0.677
C4N14_05610	ABC transporter ATP-binding protein		-	FN1301	0.978965	5.18348e-08	0.1	0.53
C4N14_08260	urocanate hydratase		-	FN0792	-0.68136	0.0352128	0.0993	0.507
C4N14_02840	butanol dehydrogenase		+	FN0092	-0.172192	0.818111	0.0974	0.509
C4N14_02805	ethanolamine utilization protein		+	FN0085	0.166615	0.918224	0.0967	0.957
C4N14_08185	3-deoxy-manno-octulosonate cytidylyltransferase		+	FN0807	0.149287	0.79852	0.0966	0.584
C4N14_06310	MBL fold metallo-hydrolase		-	FN1162	0.452502	0.0012773	0.0955	0.495
C4N14_08650	HicB family protein		-	FN0715	0.0977842	0.847822	0.095	0.749
C4N14_10150	TatD family deoxyribonuclease		-	FN1343	0.406766	0.176812	0.0922	0.547
C4N14_03065	bifunctional N-acetylglucosamine-1-phosphate uridyltransferase/glucosamine-1-phosphate acetyltransferase		-	FN1991	0.279096	0.429024	0.092	0.544
C4N14_08160	type I restriction endonuclease subunit R		-	FN0416	-0.346769	0.00176441	0.0914	0.811
C4N14_04835	aspartate--tRNA ligase		+	FN0299	-0.224291	0.111772	0.0911	0.518
C4N14_01795	flavodoxin		+	FN0100	0.783	5.17098e-05	0.091	0.667
C4N14_08325	elongation factor 4		+	FN0777	-0.148087	0.550972	0.09	0.517
C4N14_09645	TolC family protein		+	FN0517	-0.478754	0.142795	0.0882	0.782
C4N14_09260	3-hydroxyacyl-[acyl-carrier-protein] dehydratase FabZ		-	FN0594	0.296518	0.244031	0.0879	0.648
C4N14_05700	30S ribosomal protein S13		+	FN1286	0.421082	0.260091	0.0877	0.653
C4N14_06720	transporter		-	FN1086	0.409765	0.0510693	0.0876	0.798
C4N14_05205	ATP synthase F1 subunit delta		-	FN0361	0.554911	0.0601912	0.0873	0.744
C4N14_05705	30S ribosomal protein S11		+	FN1285	0.235968	0.752465	0.0872	0.57
C4N14_04890	iron(III) dicitrate-binding protein		+	FN0305	0.346807	0.603083	0.087	0.821
C4N14_01840	DNA-directed RNA polymerase subunit omega		-	FN2032	-0.0734567	0.999947	0.0864	0.699
C4N14_10710	UDP-N-acetylmuramoyl-L-alanine--D-glutamate ligase		-	FN1458	0.320137	0.132816	0.0844	0.633
C4N14_01670	DUF1858 domain-containing protein		-	FN0128	0.068553	0.971883	0.0839	0.688
C4N14_05775	signal peptide peptidase SppA		+	FN1271	0.333194	0.117423	0.0832	0.576
C4N14_04340	DNA-binding protein		+	FN0192	0.573859	0.197172	0.0827	0.619
C4N14_04030	alpha/beta hydrolase		+	FN2074	0.138661	0.606718	0.0827	0.581
C4N14_06375	hypothetical protein		-	FN1153	0.147206	0.543208	0.0825	0.555
C4N14_05135	phosphatidylserine decarboxylase		-	FN0347	0.114404	0.887599	0.0825	0.679
C4N14_10705	undecaprenyldiphospho-muramoylpentapeptide beta-N-acetylglucosaminyltransferase		-	FN1457	0.348104	0.109018	0.0815	0.626
C4N14_08940	methionine ABC transporter ATP-binding protein		+	FN0660	-0.249637	0.688975	0.0805	0.744
C4N14_04795	hypoxanthine phosphoribosyltransferase		-	FN0288	-0.100288	0.712687	0.0796	0.583
C4N14_03100	FAD-binding protein		-	FN1984	0.54616	0.148013	0.0782	0.63
C4N14_08815	DUF814 domain-containing protein		-	FN0682	-0.755895	2.15457e-13	0.078	0.642
C4N14_00895	hypothetical protein		-	not found via blast	0.277374	0.0766115	0.0778	0.683
C4N14_10170	antibiotic biosynthesis monooxygenase		-	FN1347	-0.619354	2.47656e-08	0.0773	0.607
C4N14_07540	hypothetical protein		+	FN0927	0.00518107	0.999947	0.0772	0.845
C4N14_03130	ATP-dependent zinc metalloprotease FtsH		-	FN1978	-0.157635	0.765822	0.0767	0.602
C4N14_06955	RNA-binding protein		-	FN1042	-0.381408	0.00854566	0.0767	0.718
C4N14_10700	UDP-N-acetylmuramate--L-alanine ligase		-	FN1456	0.347948	0.167181	0.0749	0.641
C4N14_03935	U32 family peptidase		+	FN1826	-0.249181	0.145809	0.0727	0.668
C4N14_10360	helicase SNF		-	FN1386	0.578616	0.000295709	0.0702	0.797
C4N14_02370	protein translocase component YidC		+	FN0004	0.579688	0.00353429	0.0694	0.891
C4N14_04810	transketolase		+	FN0294	0.203894	0.496971	0.0668	0.712
C4N14_10600	tetratricopeptide repeat protein		-	FN1434	0.171086	0.580504	0.0644	0.743
C4N14_00995	nucleotide sugar dehydrogenase		-	not found via blast	0.335608	0.0929356	0.0637	0.661
C4N14_03245	tetratricopeptide repeat protein		+	FN1964	0.243066	0.488014	0.0628	0.785
C4N14_10225	diguanylate phosphodiesterase		+	FN1359	-0.0241783	0.999947	0.059	0.707
C4N14_00445	ATPase		-	FN1576	0.145674	0.512938	0.0584	0.778
C4N14_06380	pyridoxal phosphate-dependent aminotransferase		-	FN1152	0.184079	0.486288	0.0578	0.726
C4N14_07780	GntR family transcriptional regulator		+	FN0878	0.160898	0.773447	0.0571	0.687
C4N14_03490	tRNA (adenosine(37)-N6)-dimethylallyltransferase MiaA		+	FN1917	0.33735	0.00492112	0.0566	0.84
C4N14_10835	bifunctional (p)ppGpp synthetase/guanosine-32C5-bis(diphosphate) 3-pyrophosphohydrolase		-	FN1482	-0.58396	0.0013138	0.0564	0.838
C4N14_07165	adenosylmethionine--8-amino-7-oxononanoate transaminase		-	FN1002	-0.206269	0.39484	0.0561	0.716
C4N14_08525	formiminotetrahydrofolate cyclodeaminase		+	FN0739	-0.58074	0.199307	0.0548	0.811
C4N14_08270	ROK family protein		+	FN0790	0.265925	0.115084	0.0547	0.779
C4N14_04670	formate C-acetyltransferase		-	FN0262	1.80721	7.33168e-20	0.0535	0.704
C4N14_09470	amino-acid racemase		+	FN0552	-0.55369	0.253232	0.0535	0.886
C4N14_09755	3-oxoacyl-[acyl-carrier-protein] reductase		-	FN0494	-0.185065	0.688676	0.0519	0.76
C4N14_10680	cell division protein FtsA		-	FN1452	-0.116318	0.918224	0.0504	0.811
C4N14_06570	50S ribosomal protein L21		-	FN1117	0.409335	0.15441	0.0501	0.838
C4N14_06805	FADH(2)-oxidizing methylenetetrahydrofolate--tRNA-(uracil(54)-C(5))-methyltransferase TrmFO		-	FN1070	0.347363	0.292812	0.05	0.78
C4N14_09505	recombinase RecA		-	FN0547	0.170329	0.760826	0.0484	0.741
C4N14_06810	type I DNA topoisomerase		-	FN1069	0.403853	0.158073	0.048	0.731
C4N14_09540	glutamate-1-semialdehyde-22C1-aminomutase		+	FN0540	0.200128	0.479757	0.0441	0.787
C4N14_07535	tRNA (adenosine(37)-N6)-threonylcarbamoyltransferase complex dimerization subunit type 1 TsaB		+	FN0928	-0.105598	0.918224	0.0425	0.8
C4N14_01060	polyribonucleotide nucleotidyltransferase		+	FN1708	0.379103	0.000321654	0.0424	0.756
C4N14_09960	aminopeptidase P family protein		-	FN0453	0.287139	0.322677	0.0407	0.769
C4N14_03060	ribose-phosphate diphosphokinase		-	FN1992	0.0132004	0.999947	0.0402	0.804
C4N14_00665	elongation factor Ts		+	FN1621	0.0580542	0.990785	0.0384	0.795
C4N14_04815	transketolase family protein		+	FN0295	0.235067	0.420543	0.0381	0.818
C4N14_00660	30S ribosomal protein S2		+	FN1620	0.430707	0.15105	0.036	0.828
C4N14_08585	DUF4241 domain-containing protein		+	FN0728	-0.396442	0.277852	0.036	0.917
C4N14_01570	peptidylprolyl isomerase		+	FN1800	0.239168	0.418757	0.0342	0.801
C4N14_05305	hypothetical protein		+	FN0384	0.573839	0.0134194	0.034	0.839
C4N14_06640	excinuclease ABC subunit UvrA		-	FN1103	0.216444	0.501639	0.0339	0.862
C4N14_03095	cell envelope integrity protein CreD		+	FN1985	0.318097	0.0202918	0.0335	0.816
C4N14_09135	4-hydroxybutyrate CoA-transferase		+	FN0621	0.384408	0.0908362	0.0328	0.841
C4N14_09415	cell division protein SepF		-	FN0562	-0.186309	0.775056	0.0325	0.913
C4N14_00050	nickel ABC transporter2C nickel/metallophore periplasmic binding protein		-	FN1504	1.05256	5.68591e-08	0.0311	0.856
C4N14_09810	uracil phosphoribosyltransferase		-	FN0483	0.415611	0.163663	0.031	0.877
C4N14_00525	electron transport complex subunit RsxE		-	FN1593	-0.520835	0.0891346	0.0302	0.927
C4N14_10250	50S ribosomal protein L32		-	FN1364	0.227609	0.558261	0.0271	0.967
C4N14_00110	leucine--tRNA ligase		-	FN1517	-0.0554839	0.975754	0.0257	0.868
C4N14_03700	AAA family ATPase		+	FN0830	0.108239	0.934237	0.0246	0.946
C4N14_10310	oxaloacetate decarboxylase subunit alpha		+	FN1376	1.03961	7.72161e-08	0.0241	0.868
C4N14_04560	amidinotransferase		-	FN0238	0.184651	0.691311	0.0238	0.886
C4N14_05295	hypothetical protein		+	FN0382	1.02879	6.86639e-05	0.0235	0.905
C4N14_09895	lysine--tRNA ligase		-	FN0466	-0.21337	0.148136	0.0233	0.871
C4N14_04325	DNA-binding response regulator		+	FN0189	0.230838	0.48829	0.0217	0.905
C4N14_02800	acetaldehyde dehydrogenase (acetylating)		+	FN0084	0.368049	0.740473	0.0199	0.909
C4N14_06220	type I-B CRISPR-associated protein Cas7/Cst2/DevR		+	FN1181	-0.484947	0.00220454	0.0151	0.921
C4N14_00215	FAD-binding oxidoreductase		-	FN1536	-1.01152	3.50124e-06	0.0148	0.923
C4N14_10190	FMN-binding domain-containing protein		-	FN1351	-0.931331	0.00122343	0.0123	0.943
C4N14_00725	50S ribosomal protein L24		-	FN1633	0.222379	0.709656	0.0117	0.969
C4N14_02180	ABC transporter ATP-binding protein		+	FN2102	-0.140317	0.72758	0.0107	0.942
C4N14_03615	glycerophosphodiester phosphodiesterase		+	FN1891	0.0986584	0.873223	0.0105	0.969
C4N14_09300	sensor histidine kinase		-	FN0586	0.272696	0.485708	0.0102	0.971
C4N14_08820	MarR family transcriptional regulator		-	FN0681	-0.538285	0.00223841	0.0098	0.944
C4N14_10070	carbamoyl-phosphate synthase small chain		-	FN0421	0.192198	0.708944	0.00917	0.962
C4N14_04470	MgtC/SapB family protein		-	FN0215	0.36589	0.0762817	0.00889	0.979
C4N14_06540	DUF1846 domain-containing protein		+	FN1121	0.393092	0.116562	0.00694	0.961
C4N14_05790	methionine--tRNA ligase		+	FN1268	-0.0703647	0.862133	0.0066	0.967
C4N14_05345	radical SAM protein		+	FN0392	0.217618	0.462757	0.0065	0.973
C4N14_07945	toxin-antitoxin system YwqK family antitoxin		-	FN0846	-0.210771	0.326657	0.00517	0.971
C4N14_05200	F0F1 ATP synthase subunit alpha		-	FN0360	0.452329	0.000710899	0.00267	0.985
C4N14_10865	bifunctional methylenetetrahydrofolate dehydrogenase/methenyltetrahydrofolate cyclohydrolase		-	FN1488	-0.336321	0.202734	0.00234	0.986
C4N14_08170	SAM-dependent DNA methyltransferase		-	not found via blast	-0.143765	0.740046	0.000845	0.995
C4N14_03520	outer membrane protein assembly factor		+	FN1911	0.0394576	0.999947	-0.000155	0.999
C4N14_10640	glutamine-hydrolyzing GMP synthase		+	FN1444	0.434053	0.0265896	-0.000485	0.998
C4N14_10465	histidine ammonia-lyase		+	FN1406	0.027213	0.999947	-0.00399	0.985
C4N14_10255	redox-regulated ATPase YchF		-	FN1365	-0.292718	0.463489	-0.00508	0.972
C4N14_01855	DNA-directed RNA polymerase subunit beta		-	FN2035	0.235042	0.537072	-0.00579	0.967
C4N14_01865	50S ribosomal protein L7/L12		-	FN2037	0.169871	0.688676	-0.00614	0.97
C4N14_09150	DNA polymerase III subunit beta		+	FN0617	0.250692	0.104116	-0.00794	0.956
C4N14_09945	hypothetical protein		-	FN0456	0.699515	0.000157675	-0.0112	0.938
C4N14_04500	carbon starvation protein A		+	FN0221	-0.955228	0.00163289	-0.0116	0.956
C4N14_08580	Fic family protein		+	not found via blast	0.0314839	0.999947	-0.012	0.963
C4N14_02835	haloacid dehalogenase-like hydrolase		+	FN0091	0.127697	0.843846	-0.0128	0.973
C4N14_08700	DNA polymerase I		-	FN0705	0.00136803	0.999947	-0.0128	0.941
C4N14_08500	hypothetical protein		-	FN0744	0.0461631	0.918224	-0.0136	0.928
C4N14_10115	acetyl-CoA carboxylase carboxyl transferase subunit beta		-	FN0408	0.419631	0.00168893	-0.0146	0.92
C4N14_04685	ABC transporter permease		+	FN0265	0.0867887	0.747791	-0.0163	0.962
C4N14_07150	hypothetical protein		-	FN1005	0.0755337	0.918224	-0.0194	0.893
C4N14_08980	type I glyceraldehyde-3-phosphate dehydrogenase		-	FN0652	1.28887	1.79437e-06	-0.0224	0.883
C4N14_09245	lipid-A-disaccharide synthase		-	FN0597	0.556704	0.0100381	-0.0231	0.892
C4N14_08685	segregation/condensation protein A		-	FN0708	-0.0447771	0.937207	-0.0233	0.877
C4N14_07380	precorrin-4 C(11)-methyltransferase		+	FN0957	-0.00525331	0.999947	-0.0309	0.845
C4N14_00825	9-O-acetyl-N-acetylneuraminate esterase		-	FN1654	-0.0562107	0.974755	-0.032	0.825
C4N14_06840	amidohydrolase		-	FN1063	0.222251	0.782845	-0.0328	0.921
C4N14_02495	hypothetical protein		-	FN0031	-0.0866892	0.918224	-0.0329	0.898
C4N14_07095	5-methylthioadenosine/adenosylhomocysteine nucleosidase		+	FN1015	-0.151661	0.539224	-0.033	0.883
C4N14_06755	ABC transporter ATP-binding protein		-	FN1080	-0.00341874	0.999947	-0.0331	0.897
C4N14_08080	ABC transporter ATP-binding protein		-	FN0827	-0.155313	0.869404	-0.0334	0.849
C4N14_00225	ArsA family ATPase		-	FN1538	-0.429657	0.00818898	-0.0337	0.805
C4N14_00610	Hsp33 family molecular chaperone HslO		-	FN1610	-0.307197	0.0438845	-0.0347	0.848
C4N14_01265	V-type ATP synthase subunit C		-	FN1738	-1.31487	8.13829e-15	-0.0349	0.852
C4N14_09595	alanyl-tRNA editing protein		+	FN0527	-0.0191568	0.999947	-0.0356	0.795
C4N14_10045	orotidine-5-phosphate decarboxylase		-	FN0426	0.0267178	0.999947	-0.0362	0.821
C4N14_09920	ribosome-associated translation inhibitor RaiA		-	FN0461	-0.40772	0.0930701	-0.039	0.799
C4N14_01220	pyroglutamyl-peptidase I		-	FN1728	-0.000986703	0.999947	-0.0408	0.782
C4N14_10485	threonine ammonia-lyase		+	FN1411	-0.626708	0.0151814	-0.0415	0.776
C4N14_09605	penicillin-binding protein		+	FN0525	0.0407781	0.941217	-0.0422	0.759
C4N14_05010	class I fructose-bisphosphate aldolase		+	FN0322	1.46983	2.68584e-22	-0.0465	0.757
C4N14_04515	excinuclease ABC subunit UvrB		+	FN0224	0.00640172	0.999947	-0.0469	0.887
C4N14_03090	YARHG domain-containing protein		-	FN1986	0.383593	0.0661404	-0.0478	0.762
C4N14_06500	chromosome segregation protein SMC		-	FN1129	0.8266	0.000166433	-0.0484	0.985
C4N14_03405	hypothetical protein		+	not found via blast	-0.153878	0.901344	-0.0499	0.754
C4N14_05350	polysaccharide deacetylase		+	FN0393	0.136296	0.765822	-0.05	0.739
C4N14_03460	DNA adenine methylase		+	FN1923	-0.126381	0.763298	-0.0506	0.879
C4N14_07415	precorrin-6A reductase		+	FN0950	-0.211207	0.419185	-0.0512	0.798
C4N14_05540	MotA/TolQ/ExbB proton channel family protein		+	FN1312	-0.0243441	0.999947	-0.0521	0.875
C4N14_03410	helicase		+	not found via blast	-0.287829	0.023686	-0.0522	0.836
C4N14_10820	hypothetical protein		-	FN1479	0.15322	0.918224	-0.0528	0.795
C4N14_04180	5-methyltetrahydrofolate--homocysteine methyltransferase		+	FN0163	0.689738	0.000999672	-0.0531	0.873
C4N14_03675	peptidylprolyl isomerase		+	FN1875	-0.0698125	0.979153	-0.0551	0.777
C4N14_07740	oligoendopeptidase F		+	FN0887	0.340047	0.00625497	-0.0554	0.722
C4N14_08725	protein translocase subunit SecD		-	FN0699	0.242965	0.371405	-0.0555	0.704
C4N14_10305	citrate-sodium symporter		+	FN1375	0.322179	0.670775	-0.0556	0.802
C4N14_04520	hypothetical protein		+	not found via blast	-0.0803594	0.835027	-0.0567	0.758
C4N14_01470	DUF4261 domain-containing protein		-	FN1780	0.411265	0.011979	-0.0569	0.732
C4N14_05945	O-antigen ligase family protein		+	FN1238	-0.0294955	0.999947	-0.057	0.798
C4N14_01520	NUDIX domain-containing protein		+	FN1791	-0.579911	3.52592e-06	-0.0572	0.769
C4N14_09025	AraC family transcriptional regulator		+	FN0643	-0.214758	0.262648	-0.0579	0.929
C4N14_10065	carbamoyl-phosphate synthase large subunit		-	FN0422	-0.0242984	0.999947	-0.0583	0.676
C4N14_07835	tRNA 2-thiocytidine(32) synthetase TtcA		+	FN0868	-0.754886	0.00688552	-0.0585	0.703
C4N14_00845	30S ribosomal protein S6		-	FN1657	0.334402	0.344176	-0.0589	0.744
C4N14_00730	50S ribosomal protein L14		-	FN1635	0.223288	0.718215	-0.0593	0.814
C4N14_01745	serine--tRNA ligase		+	FN0110	-0.0439772	0.998316	-0.0593	0.702
C4N14_01555	spermidine/putrescine import ATP-binding protein PotA		+	FN1797	0.0353047	0.999947	-0.0603	0.68
C4N14_03530	UDP-3-O-(3-hydroxymyristoyl)glucosamine N-acyltransferase		+	FN1909	0.48478	0.0787056	-0.0616	0.672
C4N14_03940	hypothetical protein		-	FN1825	-0.742473	1.25489e-10	-0.0634	0.791
C4N14_06525	OmpA family protein		+	FN1124	0.122484	0.918224	-0.0648	0.749
C4N14_05710	30S ribosomal protein S4		+	FN1284	-0.0385592	0.999947	-0.0652	0.708
C4N14_03795	MutL protein		-	FN1854	0.0444661	0.967891	-0.0658	0.714
C4N14_10425	alanine:cation symporter family protein		+	FN1398	-0.645745	0.00826302	-0.0688	0.744
C4N14_09750	acetyl-CoA C-acetyltransferase		-	FN0495	-0.0572897	0.999947	-0.0692	0.615
C4N14_01200	TrkA family potassium uptake protein		-	FN1724	-0.129457	0.900167	-0.0692	0.814
C4N14_02820	hypothetical protein		+	FN0088	0.0773582	0.999947	-0.0703	0.832
C4N14_06695	serine/threonine protein phosphatase		-	FN1091	-0.20161	0.125382	-0.0704	0.718
C4N14_00470	endonuclease MutS2		-	FN1581	0.169102	0.838813	-0.0708	0.655
C4N14_01710	molecular chaperone DnaJ		-	FN0118	1.56395	7.0201e-13	-0.0713	0.658
C4N14_06510	DUF2207 domain-containing protein		+	FN1127	0.114577	0.614825	-0.0718	0.79
C4N14_07605	bifunctional adenosylcobinamide kinase/adenosylcobinamide-phosphate guanylyltransferase		+	FN0913	0.120964	0.435841	-0.0719	0.828
C4N14_10535	pyruvate:ferredoxin (flavodoxin) oxidoreductase		+	FN1421	-2.51372	5.35203e-18	-0.073	0.665
C4N14_02315	phenylalanine--tRNA ligase subunit alpha		-	FN2123	0.151569	0.437121	-0.0737	0.605
C4N14_07180	peptidase M42		-	FN0999	0.251493	0.650219	-0.0738	0.685
C4N14_00760	30S ribosomal protein S19		-	FN1641	0.60459	0.0399323	-0.0756	0.8
C4N14_01000	DegT/DnrJ/EryC1/StrS aminotransferase family protein		-	not found via blast	0.337417	0.118486	-0.0757	0.608
C4N14_00295	RloB domain-containing protein		-	FN1552	0.0632879	0.999947	-0.0757	0.82
C4N14_06455	pyridoxamine 5-phosphate oxidase		-	FN1138	-0.0408564	0.999947	-0.0784	0.684
C4N14_06030	cysteine synthase A		-	FN1220	0.359193	0.544409	-0.0785	0.57
C4N14_04250	enoyl-[acyl-carrier-protein] reductase FabK		+	FN0174	0.396785	0.24495	-0.0786	0.612
C4N14_09195	ribonuclease R		-	FN0608	-0.121219	0.688676	-0.0791	0.639
C4N14_08750	S-layer protein		-	FN0694	0.200986	0.545337	-0.0792	0.587
C4N14_06185	hypothetical protein		-	FN1188	0.61989	0.000153604	-0.0795	0.634
C4N14_03525	OmpH family outer membrane protein		+	FN1910	-0.105071	0.918224	-0.08	0.582
C4N14_07000	class I SAM-dependent rRNA methyltransferase		+	FN1033	0.174764	0.338596	-0.0806	0.562
C4N14_04600	toxin-antitoxin system YwqK family antitoxin		+	FN0247	-0.277905	0.0818018	-0.0808	0.592
C4N14_05055	DUF2262 domain-containing protein		+	FN0331	0.263119	0.400916	-0.0816	0.573
C4N14_09790	lactate dehydrogenase		+	FN0487	-0.346115	0.326387	-0.0844	0.597
C4N14_10775	cyclically-permuted mutarotase family protein		+	FN1470	-0.762056	0.284085	-0.0855	0.608
C4N14_00685	50S ribosomal protein L15		-	FN1625	0.0900037	0.918224	-0.0862	0.67
C4N14_08655	NADH oxidase		-	FN0714	0.759691	0.00135986	-0.0869	0.623
C4N14_04115	phosphate acyltransferase PlsX		+	FN0147	0.713228	0.00026627	-0.0878	0.682
C4N14_08190	SpoIID/LytB domain-containing protein		+	FN0806	0.0199288	0.999947	-0.0884	0.545
C4N14_09785	Glu/Leu/Phe/Val dehydrogenase		-	FN0488	-0.490094	0.224281	-0.0894	0.523
C4N14_05175	S-adenosylmethionine synthase		-	FN0355	0.146813	0.655328	-0.0907	0.56
C4N14_05865	hypothetical protein		+	FN1253	0.611994	0.052953	-0.0916	0.735
C4N14_10030	50S ribosomal protein L19		-	FN0430	0.520236	0.170643	-0.0918	0.542
C4N14_05335	pyridoxamine 5-phosphate oxidase		-	FN0390	-0.0324765	0.999947	-0.0928	0.72
C4N14_04575	dihydrofolate reductase		+	FN0241	-0.972144	1.3727e-10	-0.0929	0.781
C4N14_00750	30S ribosomal protein S3		-	FN1639	0.519682	0.0427502	-0.095	0.557
C4N14_01195	tRNA uridine-5-carboxymethylaminomethyl(34) synthesis enzyme MnmG		-	FN1723	-0.234984	0.687698	-0.0955	0.563
C4N14_07645	hypothetical protein		+	FN0905	-0.270329	0.207656	-0.0957	0.589
C4N14_02660	RNA-binding transcriptional accessory protein		+	FN0065	0.190423	0.659574	-0.0958	0.54
C4N14_08670	bifunctional phosphopantothenoylcysteine decarboxylase/phosphopantothenate--cysteine ligase CoaBC		-	FN0711	-0.0690823	0.970679	-0.0972	0.486
C4N14_06000	uracil-DNA glycosylase		+	FN1226	0.0581213	0.938583	-0.0984	0.606
C4N14_04865	iron ABC transporter substrate-binding protein		+	FN0300	0.722432	0.239986	-0.0985	0.709
C4N14_10685	cell division protein FtsQ		-	FN1453	-0.115502	0.905055	-0.0994	0.604
C4N14_10785	sialic acid-binding protein		+	FN1472	-0.761593	0.0216869	-0.1	0.511
C4N14_09350	VWA domain-containing protein		-	FN0576	-0.0194163	0.999947	-0.101	0.518
C4N14_02045	adenine phosphoribosyltransferase		+	FN2073	-0.0920888	0.918224	-0.101	0.531
C4N14_01475	bifunctional 4-hydroxy-3-methylbut-2-enyl diphosphate reductase/30S ribosomal protein S1		-	FN1781	0.204411	0.682244	-0.102	0.475
C4N14_06795	ribosome biogenesis GTPase YqeH		-	FN1072	0.102461	0.893875	-0.102	0.466
C4N14_02755	ethanolamine utilization protein EutP		+	FN0075	0.350987	0.00154958	-0.103	0.757
C4N14_10300	transcriptional regulator		-	FN1374	-0.233967	0.673183	-0.103	0.58
C4N14_05285	hypothetical protein		+	FN0379	1.17684	5.32786e-08	-0.104	0.489
C4N14_09225	hypothetical protein		-	FN0602	0.0770291	0.995859	-0.104	0.511
C4N14_00765	50S ribosomal protein L2		-	FN1642	0.691891	0.0164969	-0.106	0.556
C4N14_05980	IMP dehydrogenase		+	FN1231	0.0109186	0.999947	-0.106	0.467
C4N14_03865	dihydroxyacetone kinase subunit DhaK		-	FN1840	-0.801309	3.67342e-07	-0.107	0.508
C4N14_03140	endolytic transglycosylase MltG		-	FN1976	0.513131	0.00208027	-0.108	0.589
C4N14_00320	30S ribosomal protein S7		-	FN1557	0.406929	0.251716	-0.109	0.466
C4N14_08640	rRNA pseudouridine synthase		-	FN0717	-0.0514813	0.973086	-0.109	0.744
C4N14_02215	UDP-glucose 4-epimerase GalE		+	FN2109	-0.211631	0.4141	-0.109	0.73
C4N14_09175	DUF4367 domain-containing protein		-	FN0612	-0.376194	0.0507656	-0.109	0.533
C4N14_06195	M20 family peptidase		-	FN1186	-2.0892	6.67045e-12	-0.109	0.801
C4N14_04840	ABC transporter substrate-binding protein		+	not found via blast	0.849201	0.000441101	-0.111	0.522
C4N14_03685	histidine triad nucleotide-binding protein		+	FN1873	-0.189399	0.808055	-0.111	0.695
C4N14_08015	BREX system Lon protease-like protein BrxL		-	not found via blast	-0.296553	0.0593866	-0.111	0.493
C4N14_07045	HU family DNA-binding protein		+	FN1024	0.281188	0.614974	-0.113	0.685
C4N14_08690	bifunctional riboflavin kinase/FAD synthetase		-	FN0707	-0.00959249	0.999947	-0.113	0.635
C4N14_02310	phenylalanine--tRNA ligase subunit beta		-	FN2122	-0.0210931	0.999947	-0.113	0.45
C4N14_08180	histidine phosphatase family protein		-	FN0808	0.201262	0.645227	-0.117	0.633
C4N14_02205	galactokinase		+	FN2107	0.266365	0.461143	-0.118	0.45
C4N14_00705	50S ribosomal protein L6		-	FN1629	0.155969	0.831389	-0.119	0.414
C4N14_08760	tRNA-dihydrouridine synthase		-	FN0692	0.513683	0.114936	-0.12	0.654
C4N14_04330	sensor histidine kinase		+	FN0190	0.331075	0.275944	-0.12	0.566
C4N14_09305	DNA-binding response regulator		-	FN0585	0.242676	0.28979	-0.123	0.592
C4N14_07640	NAD(P)H-dependent glycerol-3-phosphate dehydrogenase		+	FN0906	-0.250345	0.368205	-0.123	0.548
C4N14_06120	NAD(+) synthetase		+	FN1202	-0.352923	0.0994314	-0.124	0.549
C4N14_03925	50S ribosomal protein L9		+	FN1828	-0.19057	0.861097	-0.125	0.657
C4N14_05620	adenylate kinase		+	FN1298	-0.337706	0.431673	-0.125	0.59
C4N14_09325	ABC transporter permease		-	FN0581	0.32035	0.0553403	-0.127	0.372
C4N14_02605	tyrosine--tRNA ligase		+	FN0054	0.145569	0.885505	-0.127	0.38
C4N14_05000	flavin reductase family protein		+	FN0320	-0.19227	0.565271	-0.13	0.422
C4N14_07805	signal peptide peptidase SppA		+	FN0873	-0.206998	0.318142	-0.13	0.627
C4N14_09900	hypothetical protein		-	FN0465	-0.272371	0.493589	-0.13	0.663
C4N14_05715	DNA-directed RNA polymerase subunit alpha		+	FN1283	-0.132514	0.787655	-0.131	0.385
C4N14_05480	1-deoxy-D-xylulose-5-phosphate reductoisomerase		+	FN1324	0.158416	0.599912	-0.132	0.434
C4N14_07905	glucose-1-phosphate adenylyltransferase subunit GlgD		+	FN0854	-1.12326	7.3096e-12	-0.132	0.524
C4N14_01255	V-type ATP synthase subunit A		-	FN1735	-1.25239	8.51401e-09	-0.133	0.368
C4N14_10330	citrate lyase subunit alpha		+	FN1380	0.766317	1.79437e-06	-0.134	0.498
C4N14_00150	diguanylate phosphodiesterase		+	FN1523	0.437379	0.0579525	-0.134	0.352
C4N14_03680	ribose 5-phosphate isomerase B		+	FN1874	-0.154625	0.531925	-0.134	0.482
C4N14_10855	HlyC/CorC family transporter		-	FN1486	-0.450398	0.000633907	-0.134	0.503
C4N14_05145	D-tyrosyl-tRNA(Tyr) deacylase		+	FN0349	0.150876	0.768341	-0.135	0.514
C4N14_00775	50S ribosomal protein L4		-	FN1644	0.868538	0.000650921	-0.136	0.374
C4N14_02625	cysteine desulfurase NifS		+	FN0058	0.320682	0.430574	-0.136	0.403
C4N14_09525	lipopolysaccharide heptosyltransferase family protein		-	FN0543	0.449224	0.000710486	-0.138	0.484
C4N14_01695	ATP-binding protein		-	FN0123	-0.0481383	0.999947	-0.138	0.345
C4N14_03650	diguanylate cyclase		-	FN1880	-0.0886162	0.918224	-0.138	0.421
C4N14_02080	formate--tetrahydrofolate ligase		-	FN2082	-0.186858	0.786809	-0.138	0.439
C4N14_03870	glycerol kinase		-	FN1839	-1.57917	4.26024e-12	-0.139	0.353
C4N14_09410	adenine nucleotide alpha hydrolase		-	FN0563	-0.408053	0.212532	-0.141	0.367
C4N14_00770	50S ribosomal protein L23		-	FN1643	0.927435	0.005005	-0.142	0.677
C4N14_01530	phosphoenolpyruvate--protein phosphotransferase		-	FN1793	0.75301	0.000524824	-0.142	0.334
C4N14_04170	DNA integrity scanning protein DisA		+	FN0158	0.0845145	0.918224	-0.143	0.401
C4N14_00505	helix-turn-helix transcriptional regulator		+	FN1589	0.321736	0.0491705	-0.146	0.333
C4N14_09770	alanine racemase		+	FN0491	-0.132818	0.646976	-0.146	0.373
C4N14_07440	DUF4198 domain-containing protein		-	FN0947	0.309472	0.135717	-0.147	0.446
C4N14_05785	lipoprotein		+	FN1269	0.090703	0.796828	-0.149	0.596
C4N14_09615	exonuclease SbcCD subunit D		+	FN0523	0.543838	0.000123639	-0.15	0.659
C4N14_07995	hypothetical protein		-	FN0833	0.069099	0.999947	-0.15	0.34
C4N14_10135	glutamate--tRNA ligase		-	FN1340	-0.0373805	0.999947	-0.15	0.334
C4N14_00350	dihydrodipicolinate synthase family protein		-	not found via blast	-0.187611	0.881113	-0.15	0.481
C4N14_06885	PLP-dependent cysteine synthase family protein		+	FN1055	-0.315199	0.120258	-0.15	0.307
C4N14_09240	ABC transporter ATP-binding protein		-	FN0598	0.454176	1.00597e-07	-0.151	0.391
C4N14_08450	asparaginase		+	FN0751	-0.731649	1.17391e-05	-0.152	0.342
C4N14_00265	elongation factor G		-	FN1546	-1.24611	5.32097e-05	-0.152	0.316
C4N14_01885	transcription termination/antitermination factor NusG		-	FN2041	0.430916	0.239903	-0.153	0.345
C4N14_03695	hypothetical protein		+	FN1871	0.364049	0.250656	-0.153	0.301
C4N14_03930	replicative DNA helicase		+	FN1827	-0.27138	0.227807	-0.154	0.322
C4N14_01250	V-type ATP synthase subunit B		-	FN1734	-1.28161	2.97624e-07	-0.154	0.375
C4N14_02890	translation initiation factor IF-2		+	FN2020	0.566512	0.0125666	-0.158	0.358
C4N14_08855	hypothetical protein		-	FN2055	-0.534309	0.00266752	-0.159	0.363
C4N14_00735	30S ribosomal protein S17		-	FN1636	0.31703	0.368222	-0.161	0.415
C4N14_08455	hypothetical protein		+	FN0750	-0.52716	0.0202918	-0.162	0.297
C4N14_00785	30S ribosomal protein S10		-	FN1646	0.564322	0.0175503	-0.164	0.351
C4N14_00740	50S ribosomal protein L29		-	FN1637	0.44535	0.188967	-0.164	0.335
C4N14_00310	elongation factor Tu		-	FN1555	-0.130505	0.837683	-0.165	0.281
C4N14_08265	histidine ammonia-lyase		-	FN0791	-0.538989	0.0740764	-0.165	0.264
C4N14_07315	cobyrinic acid a2Cc-diamide synthase		+	FN0972	-0.0141727	0.999947	-0.166	0.523
C4N14_01665	hypothetical protein		-	FN0129	-0.0625479	0.9477	-0.166	0.44
C4N14_06175	heavy metal translocating P-type ATPase		-	FN1190	0.416307	0.0357109	-0.167	0.255
C4N14_02570	exodeoxyribonuclease III		+	FN0047	0.132965	0.585531	-0.168	0.326
C4N14_05025	50S ribosomal protein L20		-	FN0325	0.855477	0.000753402	-0.169	0.475
C4N14_07550	hypothetical protein		-	FN0925	-0.43562	0.000381568	-0.17	0.65
C4N14_05050	30S ribosomal protein S9		+	FN0330	0.118695	0.821417	-0.171	0.426
C4N14_00870	DNA-binding protein		-	FN1663	-0.0723919	0.999947	-0.172	0.636
C4N14_10340	ATP-binding protein		+	FN1382	-0.164055	0.481366	-0.172	0.647
C4N14_07890	glycogen/starch/alpha-glucan phosphorylase		+	FN0857	-0.26572	0.31996	-0.172	0.265
C4N14_07220	CDP-diacylglycerol--serine O-phosphatidyltransferase		-	FN0991	0.394493	0.000122222	-0.173	0.292
C4N14_06705	RNase adapter RapZ		-	FN1089	-0.115546	0.782845	-0.174	0.628
C4N14_10000	urea carboxylase		+	FN0436	-2.07498	4.71161e-10	-0.174	0.309
C4N14_09955	aldehyde dehydrogenase		-	FN0454	0.22132	0.497363	-0.176	0.251
C4N14_04305	ATP-dependent endonuclease		-	FN0185	0.159956	0.532632	-0.176	0.264
C4N14_07040	NCS2 family permease		+	FN1025	0.103322	0.817783	-0.176	0.566
C4N14_05535	peptide-binding protein		-	FN1313	-0.27182	0.195084	-0.176	0.32
C4N14_04690	peptidase M23		+	FN0266	0.347297	0.478399	-0.177	0.255
C4N14_04540	hypothetical protein		-	FN0234	0.421374	0.0504839	-0.178	0.298
C4N14_10105	6-phosphofructokinase		-	FN0410	0.240194	0.678876	-0.178	0.281
C4N14_08155	low specificity L-threonine aldolase		-	FN0810	-0.314348	0.133997	-0.178	0.277
C4N14_08520	imidazolonepropionase		+	FN0740	-0.854335	0.000646844	-0.178	0.299
C4N14_05440	peptide chain release factor 1		+	FN1332	0.500716	0.0535984	-0.179	0.246
C4N14_04930	16S rRNA (cytosine(967)-C(5))-methyltransferase RsmB		+	FN0313	0.461491	0.0221957	-0.179	0.601
C4N14_09015	hydroxymethylbilane synthase		+	FN0645	-0.0621921	0.999947	-0.179	0.292
C4N14_05500	peptidylprolyl isomerase		+	FN1320	-0.0246234	0.999947	-0.18	0.232
C4N14_05495	sigma-54-dependent Fis family transcriptional regulator		+	FN1321	0.353766	0.252219	-0.181	0.233
C4N14_08335	M18 family aminopeptidase		-	FN0775	0.659118	9.93089e-07	-0.182	0.253
C4N14_05160	Na+/H+ antiporter NhaC		+	FN0352	-1.46758	0.000655752	-0.182	0.686
C4N14_02645	hypothetical protein		+	FN0062	0.319535	0.61864	-0.183	0.278
C4N14_08930	formimidoylglutamase		-	FN0662	0.131773	0.750649	-0.183	0.275
C4N14_05950	choline kinase		+	FN1237	-0.137094	0.434157	-0.183	0.218
C4N14_09070	translational GTPase TypA		+	FN0634	0.97419	1.17138e-07	-0.185	0.243
C4N14_01030	ATP-binding protein		-	FN1701	0.64298	0.000967568	-0.185	0.243
C4N14_02385	tRNA uridine-5-carboxymethylaminomethyl(34) synthesis enzyme MnmG		+	FN0007	0.627563	1.99632e-08	-0.185	0.268
C4N14_06790	hypothetical protein		-	FN1073	0.152731	0.766893	-0.185	0.411
C4N14_08675	hypothetical protein		-	FN0710	-0.000673411	0.999947	-0.185	0.225
C4N14_03125	30S ribosomal protein S15		-	FN1979	-0.15954	0.79227	-0.186	0.373
C4N14_04485	gamma-glutamyl hydrolase		+	FN0218	-0.213461	0.586306	-0.186	0.382
C4N14_02200	YfcC family protein		+	FN2106	-0.131454	0.79227	-0.187	0.224
C4N14_07895	glycogen-branching enzyme		+	FN0856	-0.808449	3.27726e-09	-0.188	0.493
C4N14_02450	4-(cytidine 5-diphospho)-2-C-methyl-D-erythritol kinase		+	FN0021	-0.215541	0.430854	-0.19	0.58
C4N14_09670	FprA family A-type flavoprotein		+	FN0512	0.503219	0.0204297	-0.191	0.246
C4N14_00315	elongation factor G		-	FN1556	0.203232	0.639872	-0.193	0.199
C4N14_09825	hypothetical protein		-	FN0480	-2.51258	1.51929e-40	-0.195	0.571
C4N14_08975	hypothetical protein		-	FN0653	1.23814	3.05091e-11	-0.196	0.246
C4N14_06845	alpha/beta hydrolase		+	FN1062	0.543342	0.000138432	-0.199	0.352
C4N14_03900	biopolymer transporter ExbD		+	FN1833	0.178108	0.312192	-0.201	0.46
C4N14_08835	serine/threonine protein kinase		-	FN0678	0.0209422	0.999947	-0.201	0.279
C4N14_01385	hypothetical protein		-	FN1763	-0.534587	0.00866793	-0.202	0.414
C4N14_08970	phosphoglycerate kinase		-	FN0654	0.991371	3.651e-05	-0.203	0.206
C4N14_10220	enhanced serine sensitivity protein SseB		+	FN1358	0.400751	0.03378	-0.203	0.321
C4N14_07910	glycogen synthase		+	FN0853	-1.17739	3.18932e-12	-0.204	0.267
C4N14_00300	transporter		-	FN1553	0.164475	0.893875	-0.205	0.183
C4N14_06710	CoA-disulfide reductase		-	FN1088	0.0853574	0.912863	-0.205	0.19
C4N14_08950	MetQ/NlpA family lipoprotein		+	FN0658	-1.08229	1.37039e-07	-0.206	0.385
C4N14_06760	DNA starvation/stationary phase protection protein		-	FN1079	-0.115773	0.88966	-0.207	0.319
C4N14_01225	4-amino-4-deoxychorismate lyase		-	FN1729	-0.249284	0.61864	-0.208	0.548
C4N14_02950	ABC transporter ATP-binding protein		+	FN2008	0.0745389	0.950636	-0.211	0.296
C4N14_05595	single-stranded DNA-binding protein		+	FN1304	-0.0782971	0.999947	-0.212	0.197
C4N14_03080	tyrosine phenol-lyase		-	FN1988	-1.3414	1.54529e-07	-0.212	0.218
C4N14_10525	methionine gamma-lyase		+	FN1419	-2.6102	2.19408e-14	-0.212	0.22
C4N14_09155	alpha/beta hydrolase		+	FN0616	0.00444864	0.999947	-0.213	0.309
C4N14_10860	ACT domain-containing protein		-	FN1487	-0.466741	0.0242206	-0.213	0.377
C4N14_07710	Rrf2 family transcriptional regulator		-	FN0893	-0.0663553	0.834347	-0.214	0.291
C4N14_02440	transcription-repair coupling factor		+	FN0019	0.410831	0.342542	-0.215	0.73
C4N14_03910	sigma-54-dependent Fis family transcriptional regulator		+	FN1831	-0.219453	0.447703	-0.215	0.268
C4N14_06040	DUF445 domain-containing protein		+	FN1218	0.0975957	0.743923	-0.218	0.453
C4N14_07830	Cof-type HAD-IIB family hydrolase		+	FN0869	0.497955	0.00345485	-0.219	0.411
C4N14_01880	50S ribosomal protein L11		-	FN2040	-0.0730748	0.971883	-0.22	0.245
C4N14_09610	ATP-dependent helicase		+	FN0524	0.315931	0.00254135	-0.222	0.4
C4N14_00540	electron transport complex subunit RsxC		-	FN1596	-0.252314	0.566503	-0.222	0.181
C4N14_00680	preprotein translocase subunit SecY		-	FN1624	-0.118798	0.999947	-0.223	0.665
C4N14_05465	polyprenyl synthetase family protein		+	FN1327	0.0846062	0.939785	-0.224	0.27
C4N14_05180	lactoylglutathione lyase		-	FN0356	0.220899	0.918224	-0.226	0.412
C4N14_06400	dicarboxylate/amino acid:cation symporter		-	FN1148	-0.2743	0.437253	-0.227	0.217
C4N14_05625	type I methionyl aminopeptidase		+	FN1297	-0.575559	0.000110708	-0.229	0.245
C4N14_05315	endo alpha-12C4 polygalactosaminidase		+	FN0386	0.477263	0.301243	-0.23	0.244
C4N14_09880	copper homeostasis protein CutC		-	FN0469	0.393087	0.10806	-0.23	0.175
C4N14_01870	50S ribosomal protein L10		-	FN2038	0.364035	0.346768	-0.233	0.19
C4N14_08240	pyruvate2C phosphate dikinase		-	FN0796	-1.23578	1.6927e-05	-0.235	0.197
C4N14_09430	phospho-sugar mutase		-	FN0559	-0.47105	0.0156141	-0.236	0.151
C4N14_08095	WYL domain-containing protein		-	FN0824	0.115212	0.690944	-0.241	0.258
C4N14_01110	AAA family ATPase		+	not found via blast	-0.141483	0.674038	-0.243	0.205
C4N14_01875	50S ribosomal protein L1		-	FN2039	-0.246092	0.676214	-0.243	0.166
C4N14_04155	hypothetical protein		+	FN0155	0.392616	0.28576	-0.246	0.483
C4N14_00745	50S ribosomal protein L16		-	FN1638	0.522839	0.21015	-0.249	0.13
C4N14_09420	YggS family pyridoxal phosphate-dependent enzyme		-	FN0561	-0.249727	0.523658	-0.255	0.621
C4N14_08140	FMN-binding protein		-	not found via blast	0.0305625	0.999947	-0.256	0.171
C4N14_01515	cob(I)yrinic acid a2Cc-diamide adenosyltransferase		+	FN1790	-0.601994	0.0114501	-0.256	0.161
C4N14_00690	50S ribosomal protein L30		-	FN1626	0.142762	0.918224	-0.257	0.21
C4N14_08005	DUF1788 domain-containing protein		-	not found via blast	-0.458923	0.0832766	-0.257	0.176
C4N14_07985	hypothetical protein		-	FN0835	-0.433438	0.0263144	-0.258	0.192
C4N14_02880	transcription termination/antitermination protein NusA		+	FN2022	0.632345	0.00503149	-0.261	0.135
C4N14_01010	polysaccharide biosynthesis protein		-	FN1696	0.164759	0.33395	-0.261	0.106
C4N14_07590	META domain-containing protein		+	FN0916	-0.131111	0.829937	-0.261	0.118
C4N14_04370	transcription antiterminator		+	FN0198	-0.217727	0.670685	-0.261	0.55
C4N14_05080	SH3 domain-containing protein		-	FN0336	0.900574	5.19154e-07	-0.264	0.124
C4N14_10100	DUF496 domain-containing protein		-	FN0411	0.29569	0.449331	-0.264	0.254
C4N14_02920	endopeptidase La		+	FN2014	0.174878	0.619483	-0.264	0.117
C4N14_06110	16S rRNA (cytidine(1402)-2-O)-methyltransferase		+	FN1204	-0.277353	0.43469	-0.264	0.212
C4N14_06685	Rrf2 family transcriptional regulator		-	FN1093	-0.621464	2.43199e-06	-0.264	0.419
C4N14_02535	asparagine--tRNA ligase		-	FN0040	0.0573316	0.999947	-0.265	0.109
C4N14_09065	tRNA pseudouridine(55) synthase TruB		+	FN0635	0.805655	1.54456e-08	-0.266	0.453
C4N14_03495	hypothetical protein		+	FN1916	0.171972	0.522253	-0.267	0.452
C4N14_05260	single-stranded-DNA-specific exonuclease RecJ		+	FN0374	-0.140208	0.531171	-0.268	0.289
C4N14_05650	cell surface protein		-	FN0471	-1.43422	5.7142e-20	-0.268	0.553
C4N14_05045	50S ribosomal protein L13		+	FN0329	0.591117	0.0428952	-0.269	0.163
C4N14_07350	D-3-phosphoglycerate dehydrogenase		+	FN0965	-0.0495047	0.999947	-0.27	0.202
C4N14_06045	Holliday junction branch migration DNA helicase RuvB		+	FN1217	0.300943	0.0893405	-0.271	0.41
C4N14_08475	pyridoxal phosphate-dependent aminotransferase		-	not found via blast	-1.11448	1.27899e-07	-0.273	0.253
C4N14_05445	peptide chain release factor N(5)-glutamine methyltransferase		+	FN1331	0.331467	0.0810936	-0.274	0.096
C4N14_10740	1-deoxy-D-xylulose-5-phosphate synthase		-	FN1464	-0.489934	0.112945	-0.274	0.117
C4N14_09600	23S rRNA (adenine(2503)-C(2))-methyltransferase RlmN		+	FN0526	0.168448	0.617158	-0.284	0.104
C4N14_05930	glycosyltransferase		+	FN1241	0.0361194	0.999947	-0.284	0.117
C4N14_06180	hypothetical protein		-	FN1189	0.578082	0.0112558	-0.286	0.429
C4N14_02170	hypothetical protein		+	FN2100	0.173674	0.390717	-0.287	0.0831
C4N14_01025	hypothetical protein		-	FN1700	0.720528	2.79228e-07	-0.29	0.785
C4N14_07750	hemin receptor		+	FN0885	0.548647	0.052953	-0.293	0.414
C4N14_02185	tripartite tricarboxylate transporter substrate binding protein		+	FN2103	0.121549	0.887599	-0.294	0.115
C4N14_09270	AAA family ATPase		-	FN0592	-0.16888	0.66102	-0.295	0.118
C4N14_05430	N-acetylmuramoyl-L-alanine amidase		+	FN1334	0.68299	5.52925e-06	-0.296	0.0794
C4N14_03905	energy transducer TonB		+	FN1832	-0.0138688	0.999947	-0.296	0.744
C4N14_08000	hypothetical protein		-	FN0832	-0.405317	0.000515697	-0.298	0.146
C4N14_00850	proline--tRNA ligase		-	FN1658	0.167576	0.50838	-0.303	0.0876
C4N14_09440	hypothetical protein		+	FN0557	-0.0885894	0.987856	-0.305	0.311
C4N14_06075	penicillin-binding protein 2		+	FN1211	-0.3163	0.486288	-0.305	0.103
C4N14_09020	uroporphyrinogen-III C-methyltransferase		+	FN0644	-0.0991187	0.737791	-0.307	0.106
C4N14_03655	30S ribosomal protein S20		-	FN1879	0.536996	0.0350599	-0.311	0.0938
C4N14_09280	amidohydrolase		+	FN0590	-0.597238	0.244212	-0.311	0.344
C4N14_08230	fructose-bisphosphatase class III		-	FN0798	-1.70554	1.42151e-14	-0.311	0.17
C4N14_04185	N-acetylmuramoyl-L-alanine amidase		+	FN0164	0.248807	0.377265	-0.315	0.118
C4N14_00120	23S rRNA (guanosine(2251)-2-O)-methyltransferase RlmB		-	FN1519	0.101739	0.798272	-0.315	0.158
C4N14_10505	NADH-dependent alcohol dehydrogenase		-	FN1415	-2.23753	4.92208e-18	-0.315	0.239
C4N14_09850	tRNA (N6-isopentenyl adenosine(37)-C2)-methylthiotransferase MiaB		-	FN0475	-0.314871	0.189559	-0.317	0.0811
C4N14_09620	SMC family ATPase		+	FN0522	0.444455	0.260923	-0.318	0.381
C4N14_04225	ribosome biogenesis GTPase Der		+	FN0170	0.281528	0.21338	-0.322	0.0911
C4N14_07885	4-alpha-glucanotransferase		+	FN0858	-0.249693	0.324304	-0.324	0.275
C4N14_00720	50S ribosomal protein L5		-	FN1632	0.174905	0.763298	-0.327	0.0815
C4N14_09265	UDP-3-O-[3-hydroxymyristoyl] N-acetylglucosamine deacetylase		-	FN0593	-0.036955	0.999947	-0.328	0.121
C4N14_03545	leucyl aminopeptidase		-	FN1906	0.517716	0.00212199	-0.33	0.0853
C4N14_03775	short-chain fatty acid transporter		+	FN1858	-0.110242	0.926281	-0.336	0.175
C4N14_06630	hypothetical protein		-	FN1105	-0.112919	0.866948	-0.336	0.24
C4N14_09320	ABC transporter ATP-binding protein		-	FN0582	0.296225	0.239903	-0.342	0.0688
C4N14_09985	LamB/YcsF family protein		+	FN0439	-1.83764	3.51153e-13	-0.343	0.0891
C4N14_03510	ribonuclease Y		+	FN1913	0.0141846	0.999947	-0.344	0.0989
C4N14_03915	DNA polymerase III2C subunit gamma and tau		+	FN1830	-0.341291	0.0770384	-0.344	0.217
C4N14_05720	50S ribosomal protein L17		+	FN1282	-0.384457	0.326657	-0.344	0.06
C4N14_01705	flavodoxin		-	FN0119	1.37778	6.9094e-09	-0.345	0.349
C4N14_08340	toxin-antitoxin system YwqK family antitoxin		-	FN0774	0.376582	0.0114934	-0.345	0.0689
C4N14_09865	flavodoxin		+	FN0472	-0.118039	0.923724	-0.345	0.0589
C4N14_00630	ATP-binding protein		-	FN1614	-0.506097	0.196312	-0.348	0.531
C4N14_01180	preprotein translocase subunit SecA		+	FN1718	-0.022966	0.999947	-0.349	0.137
C4N14_05070	aspartate aminotransferase		-	FN0334	0.753157	3.09969e-06	-0.35	0.0534
C4N14_05985	toxin-antitoxin system YwqK family antitoxin		+	FN1230	-0.159371	0.873172	-0.351	0.235
C4N14_07025	dUTP diphosphatase		+	FN1028	-0.324807	0.0384989	-0.352	0.0588
C4N14_10140	peptide chain release factor 2		-	FN1341	-0.0679466	0.960448	-0.355	0.253
C4N14_08055	ATP-binding protein		-	not found via blast	-0.305691	0.03802	-0.356	0.0482
C4N14_05830	sensor histidine kinase		+	FN1260	-0.114859	0.79227	-0.361	0.124
C4N14_07185	diguanylate phosphodiesterase		-	FN0998	0.340887	0.387246	-0.365	0.0586
C4N14_08440	Asp-tRNA(Asn)/Glu-tRNA(Gln) amidotransferase GatCAB subunit B		+	FN0753	-0.464323	7.69278e-06	-0.366	0.116
C4N14_00780	50S ribosomal protein L3		-	FN1645	1.04606	2.17832e-05	-0.369	0.041
C4N14_05505	DNA primase		+	FN1319	0.450777	0.0103043	-0.371	0.166
C4N14_01395	pyruvate kinase PykF		-	FN1765	2.19549	1.29381e-22	-0.372	0.0521
C4N14_00755	50S ribosomal protein L22		-	FN1640	0.516577	0.132816	-0.373	0.139
C4N14_06825	exodeoxyribonuclease VII large subunit		-	FN1066	0.130141	0.816308	-0.375	0.159
C4N14_04550	nitrate ABC transporter substrate-binding protein		-	FN0236	-0.520086	0.0584118	-0.375	0.072
C4N14_05290	DUF2194 domain-containing protein		+	FN0380&FN0381	1.16177	1.20266e-07	-0.377	0.079
C4N14_05770	TetR/AcrR family transcriptional regulator		-	FN1272	-0.354182	0.349761	-0.378	0.314
C4N14_08115	NAD(P)/FAD-dependent oxidoreductase		-	FN0820	-0.19779	0.432436	-0.379	0.0381
C4N14_05795	tetratricopeptide repeat-containing protein		+	FN1267	-0.158724	0.611429	-0.382	0.3
C4N14_02195	tripartite tricarboxylate transporter permease		+	FN2105	0.332286	0.452506	-0.383	0.0605
C4N14_02575	4-nitrophenylphosphatase		-	FN0048	0.0393173	0.999947	-0.383	0.453
C4N14_00280	SPFH/Band 7/PHB domain protein		+	FN1549	-0.137464	0.918224	-0.383	0.0634
C4N14_09140	mechanosensitive ion channel family protein		+	FN0619	0.774368	0.0104918	-0.386	0.14
C4N14_04140	ribonuclease III		+	FN0152	0.205601	0.544682	-0.393	0.132
C4N14_01645	DUF4304 domain-containing protein		-	FN1816	-1.25374	5.74502e-05	-0.402	0.0694
C4N14_01945	dicarboxylate/amino acid:cation symporter		-	FN2053	-0.937367	0.0638179	-0.405	0.0341
C4N14_04830	histidine--tRNA ligase		+	FN0298	-0.40671	0.00662256	-0.407	0.0338
C4N14_00190	LrgB family protein		-	FN1531	-0.817857	0.0659355	-0.411	0.283
C4N14_01390	phosphopyruvate hydratase		-	FN1764	1.53495	2.15498e-15	-0.416	0.0338
C4N14_07650	NAD(P)/FAD-dependent oxidoreductase		-	FN0904	0.00629358	0.999947	-0.421	0.274
C4N14_10405	signal recognition particle protein		-	FN1393	0.47971	0.154412	-0.424	0.0359
C4N14_06505	S9 family peptidase		+	FN1128	0.0282122	0.999947	-0.424	0.0271
C4N14_06555	phosphoenolpyruvate carboxykinase (ATP)		-	FN1120	-1.29012	1.95362e-11	-0.426	0.103
C4N14_07470	gamma-glutamyltransferase		+	FN0941	-0.878514	0.00244417	-0.43	0.113
C4N14_02915	ATP-dependent Clp protease ATP-binding subunit ClpX		+	FN2015	0.238579	0.572647	-0.443	0.039
C4N14_06495	tetraacyldisaccharide 4-kinase		-	FN1130	0.671069	7.31158e-07	-0.447	0.0793
C4N14_07900	glucose-1-phosphate adenylyltransferase		+	FN0855	-0.979373	4.18233e-11	-0.455	0.0306
C4N14_02900	single-stranded-DNA-specific exonuclease RecJ		+	FN2018	0.322233	0.132675	-0.456	0.0662
C4N14_04985	haloacid dehalogenase-like hydrolase		+	not found via blast	-0.0717194	0.960557	-0.458	0.159
C4N14_04675	peptidyl-prolyl cis-trans isomerase		+	FN0263	0.169403	0.895039	-0.464	0.113
C4N14_00450	rod shape-determining protein		-	FN1577	0.0436507	0.999947	-0.466	0.0192
C4N14_05340	Cof-type HAD-IIB family hydrolase		+	FN0391	0.473661	0.0122021	-0.472	0.119
C4N14_00460	cysteine--tRNA ligase		-	FN1579	0.0511783	0.939785	-0.474	0.0353
C4N14_06140	transporter		+	FN1198	-0.182062	0.676214	-0.474	0.0188
C4N14_02875	ribosome maturation factor		+	FN2023	0.471151	0.0650299	-0.475	0.163
C4N14_09250	DUF1009 domain-containing protein		-	FN0596	0.377078	0.00658919	-0.476	0.0557
C4N14_00130	TonB-dependent receptor		-	not found via blast	0.250728	0.522699	-0.478	0.109
C4N14_06065	hypothetical protein		+	FN1213	-0.119277	0.79852	-0.482	0.0206
C4N14_05375	ABC transporter permease		+	FN0398	0.0490719	0.999947	-0.483	0.176
C4N14_00715	30S ribosomal protein S14		-	FN1631	0.219426	0.652772	-0.485	0.209
C4N14_01185	hypothetical protein		+	FN1719	-0.195721	0.545337	-0.492	0.017
C4N14_03885	tetratricopeptide repeat protein		+	FN1836	0.327629	0.0732641	-0.495	0.0168
C4N14_04790	ribosomal RNA small subunit methyltransferase A		-	FN0287	-0.0234491	0.999947	-0.503	0.027
C4N14_08960	FMN-binding protein		-	FN0656	0.267672	0.286134	-0.505	0.0344
C4N14_06995	TetR/AcrR family transcriptional regulator		-	FN1034	0.0693124	0.999947	-0.507	0.21
C4N14_06350	septum formation initiator family protein		-	FN1158	0.024655	0.999947	-0.511	0.207
C4N14_10080	aspartate carbamoyltransferase catalytic subunit		-	FN0419	-0.319682	0.536782	-0.515	0.205
C4N14_01560	ABC transporter permease		+	FN1798	-0.0601496	0.951455	-0.516	0.242
C4N14_08215	amino acid ABC transporter ATP-binding protein		+	FN0801	-1.37642	1.60698e-11	-0.518	0.2
C4N14_08880	ATP-binding protein		-	FN0672	-0.601396	0.00063469	-0.52	0.0705
C4N14_08460	hypothetical protein		+	FN0749	-0.705041	0.00045118	-0.523	0.0422
C4N14_04260	septum site-determining protein MinD		+	FN0176	0.130609	0.839432	-0.524	0.0303
C4N14_07010	YjgP/YjgQ family permease		+	FN1031	-0.104755	0.853164	-0.531	0.0882
C4N14_01055	galactose mutarotase		+	FN1707	-0.055249	0.918224	-0.535	0.0178
C4N14_08445	prolyl aminopeptidase		+	FN0752	-0.632064	3.49083e-07	-0.535	0.355
C4N14_03420	protease		+	FN1931	-0.367096	0.122987	-0.536	0.156
C4N14_02895	30S ribosome-binding factor RbfA		+	FN2019	0.319809	0.398096	-0.54	0.0168
C4N14_02305	toxin-antitoxin system YwqK family antitoxin		-	FN2121	0.0266238	0.999947	-0.541	0.0118
C4N14_03845	SDR family NAD(P)-dependent oxidoreductase		-	FN1844	-0.459401	0.0168444	-0.542	0.0594
C4N14_08040	BREX-1 system adenine-specific DNA-methyltransferase PglX		-	not found via blast	-0.502726	0.03378	-0.542	0.0108
C4N14_06665	hypothetical protein		-	FN1097	-0.0343883	0.999947	-0.551	0.0319
C4N14_03430	damage-inducible protein CinA		+	FN1929	-0.291653	0.594433	-0.558	0.0748
C4N14_08610	hypothetical protein		-	FN0723	-0.664901	1.19106e-07	-0.56	0.179
C4N14_10040	orotate phosphoribosyltransferase		-	FN0427	-0.131428	0.847441	-0.562	0.111
C4N14_01900	50S ribosomal protein L33		-	FN2044	0.893115	0.000710486	-0.566	0.0681
C4N14_06785	signal recognition particle-docking protein FtsY		-	FN1074	0.12393	0.782845	-0.57	0.0108
C4N14_10655	DUF1016 domain-containing protein		-	FN1448	-0.151645	0.918224	-0.57	0.174
C4N14_09450	hypothetical protein		+	FN0556	-0.162119	0.473755	-0.57	0.0201
C4N14_10870	methionyl-tRNA formyltransferase		-	FN1489	-0.302852	0.28615	-0.572	0.0153
C4N14_03445	nitrogen regulatory IIA protein		+	FN1926	-0.196895	0.462757	-0.574	0.0114
C4N14_03435	MerR family transcriptional regulator		+	FN1928	-0.159259	0.828965	-0.589	0.00901
C4N14_01535	HPr family phosphocarrier protein		-	FN1794	0.940792	0.000375674	-0.593	0.0842
C4N14_02585	flavocytochrome c		+	FN0050	0.484676	0.116562	-0.593	0.0106
C4N14_07160	hypothetical protein		-	FN1003	0.078252	0.999947	-0.597	0.0233
C4N14_10615	50S ribosomal protein L28		-	FN1437	0.459897	0.390803	-0.598	0.133
C4N14_08540	class I SAM-dependent methyltransferase		+	FN0736	-0.0885906	0.926433	-0.604	0.158
C4N14_08125	HU family DNA-binding protein		+	FN0818	-0.0472623	0.999947	-0.609	0.294
C4N14_06650	ATP-binding protein		-	FN1101	-0.353683	0.0429414	-0.616	0.0222
C4N14_03895	MotA/TolQ/ExbB proton channel family protein		+	FN1834	0.358825	0.0259262	-0.633	0.0225
C4N14_08110	hypothetical protein		-	FN0821	-0.528931	0.00662256	-0.633	0.0189
C4N14_07020	insulinase family protein		+	FN1029	-0.268459	0.341149	-0.637	0.00671
C4N14_09345	DUF4253 domain-containing protein		-	FN0577	-0.138194	0.678876	-0.644	0.0186
C4N14_04125	[acyl-carrier-protein] S-malonyltransferase		+	FN0149	-0.212585	0.768097	-0.652	0.00977
C4N14_01190	ribosomal RNA small subunit methyltransferase G		-	FN1722	-0.334323	0.0686031	-0.654	0.138
C4N14_08530	toxin-antitoxin system YwqK family antitoxin		-	FN0738	-0.460973	0.00365733	-0.656	0.0479
C4N14_06115	ribosome biogenesis GTPase YlqF		+	FN1203	-0.250497	0.519852	-0.658	0.112
C4N14_06475	YhcH/YjgK/YiaL family protein		-	FN1134	0.0821343	0.918224	-0.664	0.0128
C4N14_00455	mini-ribonuclease 3-like protein		-	FN1578	0.0730047	0.999947	-0.666	0.0773
C4N14_04455	hypothetical protein		-	FN0212	-0.367699	0.20912	-0.669	0.0229
C4N14_08620	hypothetical protein		+	FN0721	0.282636	0.125146	-0.674	0.0709
C4N14_09995	allophanate hydrolase		+	FN0437	-2.25206	7.25979e-16	-0.675	0.0971
C4N14_10845	tetratricopeptide repeat protein		-	FN1484	-0.63092	0.00506053	-0.68	0.00775
C4N14_05250	signal peptidase I		-	FN0370	0.6923	7.71675e-07	-0.691	0.00497
C4N14_02910	ATP-dependent Clp protease proteolytic subunit		+	FN2016	0.449861	0.283024	-0.7	0.122
C4N14_06670	hypothetical protein		-	FN1096	0.043511	0.999947	-0.708	0.0245
C4N14_08415	rod shape-determining protein		+	FN0758	-0.176833	0.491681	-0.711	0.00395
C4N14_04385	sodium ion-translocating decarboxylase subunit beta		+	FN0201	0.139307	0.872789	-0.713	0.00911
C4N14_07930	8-amino-7-oxononanoate synthase		-	FN0849	-0.567288	8.84389e-06	-0.713	0.00722
C4N14_08435	Asp-tRNA(Asn)/Glu-tRNA(Gln) amidotransferase GatCAB subunit A		+	FN0754	-0.432268	0.00220746	-0.719	0.00621
C4N14_09925	porphobilinogen synthase		-	FN0460	-0.69087	0.000397193	-0.721	0.0103
C4N14_01830	sodium-translocating pyrophosphatase		-	FN2030	-0.205688	0.689838	-0.725	0.0329
C4N14_05760	efflux RND transporter periplasmic adaptor subunit		-	FN1274	-0.684537	0.000238019	-0.727	0.0059
C4N14_08330	aspartate--ammonia ligase		-	FN0776	0.353668	0.015367	-0.731	0.00828
C4N14_09335	alpha-2-macroglobulin family protein		-	FN0579	-0.716134	1.25057e-07	-0.738	0.00617
C4N14_09165	ABC transporter ATP-binding protein		-	FN0614	-0.226206	0.244572	-0.741	0.11
C4N14_08165	restriction endonuclease subunit S		-	not found via blast	-0.144875	0.815003	-0.75	0.0597
C4N14_07420	DUF559 domain-containing protein		+	FN0949	-0.13519	0.775992	-0.755	0.00825
C4N14_07990	hypothetical protein		-	FN0834	-0.339689	0.00785589	-0.761	0.00552
C4N14_04265	cell division topological specificity factor MinE		+	FN0177	0.149001	0.723898	-0.765	0.0056
C4N14_08220	basic amino acid ABC transporter substrate-binding protein		+	FN0800	-1.70775	6.95935e-43	-0.767	0.013
C4N14_08780	DUF5105 domain-containing protein		-	FN0689	-0.416436	0.0949565	-0.77	0.00503
C4N14_02475	toxin-antitoxin system YwqK family antitoxin		+	FN0026	-1.0919	0.000449788	-0.771	0.102
C4N14_08120	tetratricopeptide repeat protein		-	FN0819	-0.589613	1.25859e-10	-0.777	0.00925
C4N14_08205	peptide-methionine (R)-S-oxide reductase		+	FN0803	-0.241539	0.611922	-0.778	0.0689
C4N14_00275	NfeD family protein		+	FN1548	-0.739464	5.55597e-05	-0.791	0.0596
C4N14_06105	S41 family peptidase		+	FN1205	-0.21353	0.800717	-0.801	0.00344
C4N14_00165	autotransporter-associated N-terminal domain-containing protein		-	FN1526	-0.240251	0.348902	-0.812	0.00599
C4N14_06150	hypothetical protein		+	FN1196	-0.358511	0.344984	-0.818	0.0304
C4N14_10670	hypothetical protein		-	FN1450	0.437135	0.142547	-0.824	0.0301
C4N14_05765	TolC family protein		-	FN1273	-0.33509	0.297693	-0.829	0.00661
C4N14_03610	autotransporter domain-containing protein		+	FN1893	-1.41531	1.69157e-07	-0.833	0.00357
C4N14_07405	cobalt-precorrin 5A hydrolase		+	FN0952	-0.303987	0.169343	-0.842	0.0859
C4N14_03580	hypothetical protein		+	FN1899	-1.05156	0.000263004	-0.882	0.00465
C4N14_05755	AcrB/AcrD/AcrF family protein		-	FN1275	-1.0012	1.96721e-07	-0.886	0.0179
C4N14_01580	TetR/AcrR family transcriptional regulator		+	FN1803	1.55193	4.5021e-05	-0.896	0.011
C4N14_04235	RNA-binding protein		+	FN0172	-0.0933331	0.829937	-0.896	0.0607
C4N14_03440	DegV family EDD domain-containing protein		+	FN1927	-0.382428	0.0375402	-0.905	0.0034
C4N14_06240	type I-B CRISPR-associated endonuclease Cas1		+	FN1177	-0.0379906	0.999947	-0.912	0.0731
C4N14_09840	M23 family peptidase		-	FN0477	-0.679178	0.00737878	-0.923	0.00682
C4N14_00305	autotransporter domain-containing protein		-	FN1554	-0.727372	3.99269e-05	-0.942	0.00398
C4N14_09845	transcription termination factor Rho		-	FN0476	-0.354835	0.174737	-0.953	0.0017
C4N14_00170	hypothetical protein		-	FN1527	-0.162831	0.918224	-0.964	0.0398
C4N14_03805	hypothetical protein		-	FN1852	-0.444663	0.0435731	-0.972	0.00445
C4N14_10665	autotransporter domain-containing protein		-	FN1449	-0.294024	0.462193	-0.973	0.00171
C4N14_08600	tRNA threonylcarbamoyladenosine dehydratase		+	FN0725	-0.237532	0.419382	-0.991	0.0617
C4N14_09180	threonine--tRNA ligase		-	FN0611	-0.457573	0.00206724	-0.993	0.00271
C4N14_04240	hypothetical protein		+	FN0173	-0.134042	0.79852	-0.994	0.00325
C4N14_06085	ribosome assembly RNA-binding protein YhbY		+	FN1209	-0.370833	0.341149	-1.01	0.00334
C4N14_05825	DNA-binding response regulator		+	FN1261	-0.300436	0.340545	-1.03	0.0569
C4N14_07085	hypothetical protein		-	FN1017	-0.488394	0.0260624	-1.04	0.00765
C4N14_03305	RNase III inhibitor		+	FN1951	-0.552654	0.000649167	-1.04	0.00683
C4N14_08030	DUF2813 domain-containing protein		-	not found via blast	-0.579246	0.00223841	-1.06	0.0195
C4N14_03770	hypothetical protein	yes	+	FN1859	-0.937271	5.69836e-06	-1.06	0.000989
C4N14_03585	sugar ABC transporter ATP-binding protein	no	+	FN1898	-0.777293	0.0035366	-1.08	0.0132
C4N14_09835	4-hydroxy-3-methylbut-2-en-1-yl diphosphate synthase (flavodoxin)		-	FN0478	-0.58392	0.00815354	-1.09	0.000769
C4N14_05105	sodium:proton antiporter		-	FN0341	-0.925409	0.0115698	-1.11	0.0486
C4N14_04630	OmpA family protein		+	FN0253	-0.557382	0.168972	-1.12	0.000643
C4N14_09590	cold-shock protein		-	FN0528	-0.7196	0.155587	-1.12	0.0473
C4N14_04980	hypothetical protein		+	not found via blast	0.0674819	0.999947	-1.13	0.0471
C4N14_06125	hypothetical protein		+	FN1201	-0.526445	0.0686031	-1.13	0.0463
C4N14_02435	hypothetical protein		-	FN0018	-0.31124	0.104569	-1.2	0.00239
C4N14_09565	TIGR00730 family Rossman fold protein		-	FN0535	-0.541277	0.00638796	-1.22	0.000498
C4N14_04585	CCA tRNA nucleotidyltransferase		+	FN0243	-0.704548	0.0147231	-1.22	0.00136
C4N14_05965	CAP domain-containing protein		-	FN1234	-2.13414	1.19846e-23	-1.24	0.0529
C4N14_01490	hypothetical protein		-	FN1784	0.338887	0.137923	-1.26	0.0372
C4N14_03355	ATP-dependent chaperone ClpB	no	-	FN1941	-0.878298	7.35376e-06	-1.27	0.000356
C4N14_01915	autotransporter domain-containing protein	yes	-	FN2047	-0.936431	3.78488e-09	-1.29	0.000956
C4N14_08060	BREX system P-loop protein BrxC		-	not found via blast	-1.32483	4.88494e-07	-1.31	0.000452
C4N14_00270	PTS glucose transporter subunit IIBC	no	-	FN1547	-1.42697	8.38298e-20	-1.33	0.000878
C4N14_06480	N-acetylglucosamine-6-phosphate deacetylase		+	FN1133	-0.401911	0.0743593	-1.34	0.00176
C4N14_04580	Trk system potassium transporter TrkA		+	FN0242	-0.784593	3.62788e-06	-1.34	0.00186
C4N14_07695	hypothetical protein		+	FN0896	-0.720137	0.00185283	-1.35	0.00234
C4N14_08255	sodium/glutamate symporter		-	FN0793	-0.922064	3.35517e-05	-1.35	0.0316
C4N14_07840	long-chain fatty acid--CoA ligase		+	FN0867	-1.31623	1.2515e-16	-1.36	0.0011
C4N14_01960	autotransporter domain-containing protein	yes	-	FN2058	-0.961621	1.58317e-08	-1.39	0.000773
C4N14_04535	hypothetical protein		-	FN0233	0.153487	0.414022	-1.41	0.00037
C4N14_07850	hypothetical protein	yes	+	FN0865	-1.66162	2.23191e-24	-1.42	0.000229
C4N14_08210	amino acid ABC transporter permease		+	FN0802	-1.26645	7.48163e-08	-1.44	0.00321
C4N14_10780	LacI family transcriptional regulator		+	FN1471	-0.785589	0.173496	-1.46	0.0265
C4N14_06080	ribonuclease J		+	FN1210	-0.446362	0.0438707	-1.5	0.000874
C4N14_05155	hypothetical protein		+	FN0351	-0.739987	9.56966e-06	-1.58	0.000273
C4N14_00890	dTDP-glucose 42C6-dehydratase		-	FN1667	0.193088	0.480308	-1.62	0.0211
C4N14_03810	ribonuclease PH	no	-	FN1851	-0.940482	1.13082e-08	-1.62	0.000241
C4N14_04635	autotransporter domain-containing protein		+	FN0254	-0.430888	0.054871	-1.66	0.00029
C4N14_09010	glutamyl-tRNA reductase		+	FN0646	-0.395407	0.0191681	-1.69	0.00014
C4N14_08715	methyltransferase domain-containing protein		-	FN0701	-0.227477	0.519852	-1.7	0.000526
C4N14_09640	toxin-antitoxin system YwqK family antitoxin		+	FN0518	-0.219099	0.548652	-1.74	0.0016
C4N14_05525	hypothetical protein		+	FN1315	-0.589411	0.0222521	-1.82	0.0161
C4N14_06445	2-hydroxyglutaryl-CoA dehydratase		-	FN1140	-1.1694	4.77164e-10	-1.83	0.016
C4N14_07970	integrase		-	FN0837	-0.451813	0.000663101	-1.84	0.0157
C4N14_06410	toxin-antitoxin system YwqK family antitoxin		+	FN1146	-2.29161	4.47088e-17	-1.9	0.00096
C4N14_02465	toxin-antitoxin system YwqK family antitoxin		+	FN0024	-0.749396	0.03774	-1.91	0.000156
C4N14_09830	RNA polymerase sigma factor		-	FN0479	-2.45018	3.25956e-37	-1.92	0.0143
C4N14_07340	cobalt-precorrin-5B (C(1))-methyltransferase		+	FN0967	-0.301795	0.0829494	-1.93	0.00307
C4N14_02220	toxin-antitoxin system YwqK family antitoxin		-	not found via blast	0.312305	0.681737	-1.98	0.00975
C4N14_06450	2-hydroxyglutaryl-CoA dehydratase		-	FN1139	-1.21594	6.72129e-10	-1.99	6.34e-05
C4N14_09510	glycosyltransferase family 9 protein		-	FN0546	0.485625	0.0732176	-2.01	0.0128
C4N14_01825	acetyltransferase		-	FN2029	0.184574	0.613278	-2.12	0.0113
C4N14_02455	septation protein spoVG	no	+	FN0022	-1.11648	7.36528e-08	-2.2	0.000903
C4N14_08025	DUF4357 domain-containing protein		-	not found via blast	-1.23136	2.28626e-11	-2.23	0.000644
C4N14_06210	CRISPR-associated endoribonuclease Cas6		+	FN1183	0.0116119	0.999947	-2.36	0.0088
C4N14_09930	hypothetical protein		-	FN0459	-0.326951	0.458639	-2.38	0.00249
C4N14_05255	hypothetical protein		+	FN0371	-0.0451556	0.999947	-2.39	0.000446
C4N14_09820	hypothetical protein		-	FN0481	-2.45375	1.11419e-28	-2.39	0.00885
C4N14_03820	CoF synthetase	no	-	FN1849	-1.37403	9.04159e-18	-2.41	0.00745
C4N14_03025	hypothetical protein	maybe	+	FN2001	-2.07703	2.07364e-26	-2.46	0.000168
C4N14_03815	ketoacyl-ACP synthase III	no	-	FN1850	-1.02311	8.84389e-06	-2.47	5.1e-05
C4N14_00790	hypothetical protein	lipo	+	FN1647	-2.2031	1.90869e-09	-2.55	1.95e-05
C4N14_08545	cell surface protein		-	FN0735	-2.47268	2.0012e-33	-2.6	3.87e-05
C4N14_06680	dolichol-phosphate mannosyltransferase		+	FN1094	-2.3224	1.82609e-32	-3.18	0.000161
C4N14_03550	hypothetical protein		+	FN1905	0.786954	0.364446	-3.44	0.00362
C4N14_05585	methyltransferase		-	FN1306	-1.45332	1.16029e-15	-3.47	0.00038
C4N14_02430	Fic family protein		+	FN0255	-0.0377983	0.999947	-3.79	0.00287

## Sheet: Table S1E
Supplementary table S1E: Used strains, plasmids and oligonucleotides.
Strains
ID	species	description	reference
JVS-11541	F. n. subsp. nucleatum ATCC 23726	F. n. subsp. nucleatum ATCC 23726 wild-type (WT)	VPI 4351 [1210] (ATCC)
FPS-894	F. n. subsp. nucleatum ATCC 23726	foxJ deletion strain	This study
FPS-950	F. n. subsp. nucleatum ATCC 23726	foxJ complementation strains in FPS-894 background	This study
Plasmids
ID	description	reference
pEcoFus-FoxI	contstitutive overexpression of FoxI overexpression	PMID: 34239075
pFP290	mglB::mCherry 5UTR+10aa	PMID: 36161895
pFP291	mglB::mCherry 5UTR+10aa + FoxI overexpression	PMID: 36161895
pFP314	fomA::mCherry 5UTR+10aa	PMID: 36161895
pFP315	fomA::mCherry 5UTR+10aa + FoxI overexpression	PMID: 36161895
pFP421	contstitutive overexpression of FoxJ overexpression	This study
pFP489	pVoPo-05 based: vector for chromosomal complementation of FoxJ	This study
pFP526	C4N14_03820::mCherry 5UTR+10aa	This study
pFP527	C4N14_03820::mCherry 5UTR+10aa + FoxJ overexpression	This study
pFP531	C4N14_00790::mCherry 5UTR+10aa	This study
pFP532	C4N14_00790::mCherry 5UTR+10aa + FoxJ overexpression	This study
pFP541	C4N14_06680::mCherry 5UTR+10aa	This study
pFP542	C4N14_06680::mCherry 5UTR+10aa + FoxJ overexpression	This study
pFP551	fomA::mCherry 5UTR+10aa + FoxJ overexpression	This study
pFP555	mglB::mCherry 5UTR+10aa + FoxJ overexpression	This study
pFP567	pVoPo-07 based: mSc-Target::GFP fusion for C4N14_00835	This study
pFP568	pVoPo-07 based: mSc-Target::GFP fusion for C4N14_02650	This study
pFP569	pVoPo-07 based: mSc-Target::GFP fusion for C4N14_00835; + FoxJ overexpression	This study
pFP570	pVoPo-07 based: mSc-Target::GFP fusion for C4N14_02650; + FoxJ overexpression	This study
pFP571	pVoPo-07 based: mSc-Target::GFP fusion for C4N14_00835; + FoxJ-M overexpression	This study
pFP572	pVoPo-07 based: mSc-Target::GFP fusion for C4N14_02650; + FoxJ-M overexpression	This study
pFP582	pVoPo-01-FoxJ - WT promoter	This study
pFP583	pVoPo-01-FoxJ - C to G in -35 box WT promoter	This study
pVoPo-00	base vector	PMID: 36161895
pVoPo-01	base vector for transcriptional reporter	PMID: 36161895
pVoPo-02	base vector for translational reporter	PMID: 36161895
pVoPo-03	base vector for inducible expression system	PMID: 36161895
pVoPo-03-rpoE	inducible expression of rpoE	PMID: 36161895
pVoPo-04	base vector for gene deletion system	PMID: 36161895
pVoPo-05	vector for chromosomal complementation/integration in F. nucleatum ATCC 23726; contains GFP drop-out	https://doi.org/10.1101/2023.10.30.564711
pVoPo-06	improved vector for gene deletion system containing Golden Gate restriction sites and a GFP drop-out	This study
pVoPo-07	base vector for translational reporter in an operon structure	This study
pFP217	constitutive expression of mScarlet-I; based on pVoPo-02	This study
pFP518	pZE12 backbone; constitutive expression of sfGFP for E. coli	This study
Oligos
ID	sequence	description
JVO-15979	TTCGGAATGTAACTAGGTGT	northern blot detection of fusobacterial 5S rRNA
JVO-16933	TCGTATTTTCGATATTATACTGCTCATTGTTAGG	northern blot probe for detection of FoxI
JVO-18369	gccgggcgttttttattgg	PCR for. open pVoPo-04 at insertion site
JVO-18370	ggcaaccgagcgttctgaac	PCR rev. open pVoPo-04 at insertion site
JVO-19089	gttaccctaaaatccataagAAGCCTGCATTTGCAGGC	PCR rev. amplify overexpression cassette
JVO-20479	TTTCGAGGAGGGCTTTTTTTCTTTCTGGG	northern blot detection of FoxJ
JVO-21477	AATTTTTTTCTCTCgggCCAGAAAGAAAAAAAGCC	PCR for. site-directed mutagenesis of FoxJ to insert CCC-to-GGG mutation
JVO-21478	TTCTTTCTGGcccGAGAGAAAAAAATTTTATTATCTATAACC	PCR rev. site-directed mutagenesis of FoxJ to insert CCC-to-GGG mutation
JVO-21783	tattgcatgcAAACAAGTCAAGATTTGCTCGGC	PCR for. amplify complementation region for FoxJ to insert into pVoPo-05
JVO-21784	taatcgatcgTGCTAAAATGAAAATAAAAAAAAGTCCG	PCR rev. amplify complementation region for FoxJ to insert into pVoPo-05
JVO-21792	ATATGCTAGCgtatattagaaaggaggaatatataATGAGAAAAGG	PCR for. amplficiation of sfGFP expression cassette from pVoPo-GFP; +NheI site
JVO-21793	tatactcgagTTATTTATACAATTCATCCATTCCATGAG	PCR rev. amplficiation of sfGFP expression cassette from pVoPo-GFP; +XhoI site
JVO-21794	tataCTCGAGtaagttttaataaaactttaaatagaaaaaggc	PCR for. open pFP217 for isnertion of GFP cassette;+ XhoI site
JVO-21795	ATATGCTAGCtaggatcctTTATTTGTATAATTCATCC	PCR rev. open pFP217 for isnertion of GFP cassette;+ NheI site
JVO-21804	AAACCAGTACAAATGCCTGGAG	PCR for. colony PCR for pVOPo-07
JVO-21805	TCCTTCTCCTCTAACTGAAAATTTATGACC	PCR rev. colony PCR for pVOPo-07
JVO-21837	aacattagcagcttctattgatgg	PCR for. colony PCR for pVoPo-05
JVO-21838	TTCTGGAATTTGGTACCGAGttc	PCR rev. colony PCR for pVoPo-05
JVO-21974	aaaagatgccagtgtgctggTaaaaaaaagtccgtttttgaggtg	PCR rev. amplify FoxJ overexpression cassette for insertion into pVoPo-02/07; use with JVO-19089
JVO-22079	GGTGGTATGGATGAATTATACAAAaGAGACCctagatgcatagctaGGTCTCaAGAAAAGGAGAAGAACTTTTTACAGG	ssOligo stitching for insertion of Golden Gate MCS to generate pVoPo-07
JVO-22080	AGAAAAGGAGAAGAACTTTTTACAGG	PCR for. open pVoPo-07 - removing mSc STOP and GFP START
JVO-22081	TTTGTATAATTCATCCATACCACCAG	PCR rev. open pVoPo-07 - removing mSc STOP and GFP START
JVO-22082	ggctacggtctcgcaaaCTTATACCATATACAAGAACAGAAAAATAAG	ssOligo forward strand to insert IGR of C4N14_00835 into pVoPo-07
JVO-22083	ggctacggtctcgttctCATTAAAATTATATTTTTGATTTTTTTCATAAC	ssOligo reverse strand to insert IGR of C4N14_00835 into pVoPo-07
JVO-22084	ggctacggtctcgcaaaGCTGATAGTCTTATCAATAAATTAAAATAAG	ssOligo forward strand to insert IGR of C4N14_02650 into pVoPo-07
JVO-22085	ggctacggtctccttctTAAAGCTACCATCATTAACATTTTTTTC	ssOligo reverse strand to insert IGR of C4N14_02650 into pVoPo-07
JVO-22096	ATTATATAACAAAGTATTGGACTATAAACCAATTATATTAG	PCR for. Translational fusion w. XhoI site - C4N14_03280_FN1957
JVO-22097	aatactcgagTTCTGTTCCATGTATAGAAAACTTGTTCATATTTTCC	PCR rev. Translational fusion w. XhoI site - C4N14_03280_FN1957
JVO-22098	GTAAAATTCTATATATTTATTTAAATATTTAAAATTTTACAAATTATTTTATTTTTGGAGGTTATTTTATGAAAAAAATTTTTTTATCTATCTTAATGctcgagtatt	PCR for. Translational fusion w. XhoI site - C4N14_00790_FN1647 ; NO PCR
JVO-22099	aatactcgagCATTAAGATAGATAAAAAAATTTTTTTCATAAAATAACCTCCAAAAATAAAATAATTTGTAAAATTTTAAATATTTAAATAAATATATAGAATTTTAC	PCR rev. Translational fusion w. XhoI site - C4N14_00790_FN1647 ; NO PCR
JVO-22102	AAAAAATATTTTTAAAGGGAACAAAAGTTTCAAGGGGGAATAATGAAAAAAACTTTAATATTAGTACCAGCTctcgagtatt	PCR for. Translational fusion w. XhoI site - C4N14_06680_FN1094 ; NO PCR
JVO-22103	aatactcgagAGCTGGTACTAATATTAAAGTTTTTTTCATTATTCCCCCTTGAAACTTTTGTTCCCTTTAAAAATATTTTTT	PCR rev. Translational fusion w. XhoI site - C4N14_06680_FN1094 ; NO PCR
JVO-22111	gttcagaacgctcggttgccctctaGAGACGatgacaGCAGGTGgtacgatgcCACCTGCaaggtaCGTCTCagagagccgggcgttttttattgg	ssOligo stitching for insertion of Golden Gate MCS in pVoPo-04
JVO-22112	ggctaccacctgccttgcgatTTGACGGCTAGCTCAGTC	PCR for. amplification of sfGFP expression cassette for pVoPo-06
JVO-22113	ggctaccacctgctgcgcgtaTGTTTTCCCAGTCACGAC	PCR rev. amplification of sfGFP expression cassette for pVoPo-06
JVO-22118	ggctaccgtctccctctATTGAATTTATTTCAGCTTTAACAGGTC	PCR for. amplify upstream homology arm for FoxJ deletion to use with pVoPo-06
JVO-22119	ggctaccgtctcgtggactttttagtggGAGACCCTATATAAAAAAGTTTAAAAATTTTTAAATTTTTTAAAAAAAAAATTTTTTG	PCR rev. amplify upstream homology arm for FoxJ deletion to use with pVoPo-06
JVO-22120	ggctaccgtctcgTCCACCTCAAAAACGGAC	PCR for. amplify downstream homology arm for FoxJ deletion to use with pVoPo-06
JVO-22121	ggctaccgtctcctctcTAGCCTTATATTTAATTCTTTAAACTCATTC	PCR rev. amplify downstream homology arm for FoxJ deletion to use with pVoPo-06
JVO-22248	agcaacgcggcctttttacggttcctggctcAAAATTTAAAAATTTTTAAACTTTTTTATATAGGGTCTCGTCTAAAGGTTactagtttaataatttaaggaggagaataatgg	ssOligo stitching WT promoter region of FoxJ into pVoPo-01
JVO-22250	agcaacgcggcctttttacggttcctggctcAAAATTTAAAAATTTTTAAAgTTTTTTATATAGGGTCTCGTCTAAAGGTTactagtttaataatttaaggaggagaataatgg	ssOligo stitching WT promtoer region of FoxJ including C to G mutation in -35 box into pVoPo-01
JVO-22253	ccaataaaaaacgcccggctctctGAGACGtaccttGCAGGTGgcatcgtacCACCTGCtgtcatCGTCTCtagagggcaaccgagcgttctgaac	ssOligo stitching for insertion of Golden Gate MCS in pVoPo-04; reverse complement to JVO-22111
JVO-22307	ccattattctcctccttaaattattaaactagtAACCTTTAGACGAGACCCTATATAAAAAAGTTTAAAAATTTTTAAATTTTgagccaggaaccgtaaaaaggccgcgttgct	ssOligo stitching WT promoter region of FoxJ into pVoPo-01; reverse complement to JVo-22248
JVO-22309	ccattattctcctccttaaattattaaactagtAACCTTTAGACGAGACCCTATATAAAAAAcTTTAAAAATTTTTAAATTTTgagccaggaaccgtaaaaaggccgcgttgct	ssOligo stitching WT promtoer region of FoxJ including C to G mutation in -35 box into pVoPo-01; reverse complement to JVO-22250
JVO-22424	TTAGCTCCAGTTAATCTTGAAGGA	northern blot detection of rpsR
JVO-22428	TCAGATGCCTTCCCTTCTGC	northern blot detection of C4N14_02645
JVO-22444	TAGCATCTTCTGCCATTGCACTAACTCC	northern blot detection of C4N14_02650
JVO-22446	TTGTTTTCTTCCAGTTAAAGGTGCAGTTGC	northern blot detection of C4N14_00835
JVO-22626	actatttatcaattcctgcaattc	PCR for. open pVoPo backbone at 3' end of caP gene
JVO-22627	cttcaggtttgtctgtaactaaaaac	PCR rev. open pVoPo backbone at 3' end of caP gene
JVO-22628	tttttagttacagacaaacctgaagCTAATGGTGGTGGTGGTGGTGGTGGTGactatttatcaattcctgcaattcg	ssOligo stitchting of polyHis-tag at 3' end of catP gene
JVO-22629	cgaattgcaggaattgataaatagtCACCACCACCACCACCACCACCATTAGcttcaggtttgtctgtaactaaaaa	ssOligo stitchting of polyHis-tag at 3' end of catP gene; reverse complement to JVO-22628
